# Supplementary material for: RBPMetaDB: a comprehensive annotation of mouse RNA-Seq datasets with perturbations of RNA-binding proteins
Source: Database (Oxford). 2018 Jun 19;2018:bay054. doi: 10.1093/database/bay054 (PMC6009576; doi:10.1093/database/bay054)
Supplement: Supplementary Data [file bay054_supp.xlsx]

## Sheet: Curated datasets
RNA binding protein (RBP)	Accession
Adar	GSE58917
Adar	GSE61066
Adar	GSE71042
Adar	GSE94387
Adar	GSE94388
Ago2	GSE21975
Ago2	GSE57514
Ago2	GSE61346
Ago4	GSE39652
Akap8	GSE81916
Aldoa	GSE76288
Alkbh1	GSE71943
Atxn1	GSE75778
Brca1	GSE63857
Brca1	GSE81212
Brca1	GSE91390
Calr	GSE74890
Cbx6	GSE98723
Cdk9	GSE59813
Celf1	GSE56185
Celf1	GSE61890
Celf1	GSE85646
Celf2	GSE61891
Chd2	GSE96661
Cirbp	GSE40468
Cnot7	GSE88777
Cpeb4	GSE81875
Csnk1e	GSE95141
Dazl	GSE70358
Dcp1a	GSE39513
Ddx39b	GSE67164
Ddx5	GSE53599
Ddx5	GSE70108
Ddx5	GSE76824
Dgcr8	GSE58498
Dgcr8	GSE60749
Dgcr8	GSE80168
Dgcr8	GSE88709
Dgcr8	GSE92257
Dhx15	GSE67164
Dicer1	GSE55377
Dicer1	GSE57043
Dicer1	GSE60261
Dicer1	GSE76356
Dnmt1	GSE58261
Dnmt1	GSE67363
Dnmt1	GSE74938
Dnmt1	GSE77778
Dnmt1	GSE79018
Drosha	GSE21975
Drosha	GSE55735
Drosha	GSE59958
Drosha	GSE92257
Drosha	GSE96889
Dzip3	GSE71882
Eif2a	GSE83332
Eif4a3	GSE85576
Eif4g2	GSE89011
Eif5	GSE67164
Elavl1	GSE63199
Esrp1	GSE64357
Esrp1	GSE76222
Esrp1	GSE81716
Esrp1	GSE90821
Esrp2	GSE64357
Esrp2	GSE81716
Exosc3	GSE96677
Ezh2	GSE34274
Ezh2	GSE45982
Ezh2	GSE52016
Ezh2	GSE53627
Ezh2	GSE57391
Ezh2	GSE57500
Ezh2	GSE58016
Ezh2	GSE58998
Ezh2	GSE59463
Ezh2	GSE63853
Ezh2	GSE65082
Ezh2	GSE66814
Ezh2	GSE66831
Ezh2	GSE70046
Ezh2	GSE70355
Ezh2	GSE70440
Ezh2	GSE71387
Ezh2	GSE71463
Ezh2	GSE79035
Ezh2	GSE80222
Ezh2	GSE81576
Ezh2	GSE82072
Ezh2	GSE82073
Ezh2	GSE84462
Ezh2	GSE84857
Ezh2	GSE85385
Ezh2	GSE89405
Ezh2	GSE89434
Ezh2	GSE94144
Ezh2	GSE95491
Ezh2	GSE96061
Ezh2	GSE97118
Ezh2	GSE97462
Ezh2	GSE97732
Ezh2	GSE99839
Fmr1	GSE81803
Grn	GSE78747
Gtpbp2	GSE79929
Hdac2	GSE53794
Hdac2	GSE87441
Hdac2	GSE93918
Hnrnpa2b1	GSE86043
Hnrnph1	GSE76929
Hnrnpk	GSE57967
Hnrnpk	GSE84386
Hnrnpl	GSE57875
Hnrnpu	GSE68178
Hsp90b1	GSE67164
Huwe1	GSE72105
Huwe1	GSE85723
Ikzf1	GSE39160
Ikzf1	GSE53401
Ikzf1	GSE53595
Ikzf1	GSE67572
Ikzf1	GSE68391
Ilf2	GSE95145
Jmjd6	GSE40918
Jmjd6	GSE61444
Kdm1a	GSE68139
Kdm1a	GSE75054
Kdm1b	GSE74549
Kdm2b	GSE52619
Kdm2b	GSE70728
Kdm2b	GSE76552
Khdrbs3	GSE70895
Kmt2c	GSE98063
Krr1	GSE73369
Lbr	GSE37076
Lin28a	GSE77851
Lin28b	GSE64559
Lin28b	GSE72521
Magoh	GSE85576
Mbd2	GSE64428
Mbnl1	GSE39911
Mbnl1	GSE60487
Mbnl1	GSE67828
Mbnl1	GSE68890
Mbnl1	GSE79095
Mbnl1	GSE97806
Mbnl2	GSE38497
Mbnl2	GSE60487
Mbnl2	GSE67828
Mbnl2	GSE68890
Mbnl2	GSE79095
Mbnl2	GSE97806
Mbnl3	GSE46207
Mbnl3	GSE97806
Mecp2	GSE24320
Mecp2	GSE42880
Mecp2	GSE66211
Mecp2	GSE66870
Mecp2	GSE67294
Mecp2	GSE71126
Mecp2	GSE71229
Mecp2	GSE71233
Mecp2	GSE71234
Mecp2	GSE79993
Mecp2	GSE83474
Mecp2	GSE90736
Mef2c	GSE47919
Mef2c	GSE68147
Mef2c	GSE73561
Mef2c	GSE87202
Mef2c	GSE98401
Mettl3	GSE53249
Mettl3	GSE61994
Mettl3	GSE61997
Mettl3	GSE86336
Mettl3	GSE92257
Mettl3	GSE99771
Mov10	GSE87862
Mov10l1	GSE43735
Msi1	GSE58423
Msi2	GSE64545
Msi2	GSE71333
Msi2	GSE76840
Mtdh	GSE62330
Nanos2	GSE77351
Nono	GSE62571
Nova1	GSE69709
Nova1	GSE76294
Nova1	GSE76317
Nova2	GSE69709
Nova2	GSE76294
Nova2	GSE76317
Nsun2	GSE44746
Nsun2	GSE72066
Nup98	GSE76840
Pabpc1	GSE67164
Pabpn1	GSE62001
Parp1	GSE74111
Pcbp2	GSE72491
Pcf11	GSE62001
Pelp1	GSE72136
Per2	GSE93318
Phf5a	GSE86248
Phf6	GSE77456
Pkm	GSE79535
Polrmt	GSE83368
Ppargc1a	GSE77795
Prdm14	GSE71674
Prdm14	GSE74547
Prpf40a	GSE67164
Ptbp1	GSE65542
Ptbp1	GSE70985
Ptbp1	GSE71075
Ptbp2	GSE51733
Ptbp2	GSE70985
Ptbp2	GSE71075
Ptbp2	GSE79105
Ptpn1	GSE49449
Pum1	GSE95102
Pum2	GSE95102
Qk	GSE79889
Rara	GSE67164
Rbfox1	GSE58928
Rbfox1	GSE71916
Rbfox2	GSE54794
Rbfox2	GSE58928
Rbfox3	GSE71916
Rbm10	GSE89270
Rbm17	GSE79020
Rbm3	GSE40468
Rbm8a	GSE85576
Rc3h1	GSE67164
Rnf40	GSE72238
Rpl10a	GSE73357
Rpl11	GSE72537
Rpn1	GSE67164
Rrp1b	GSE38669
Rtf1	GSE67164
Samhd1	GSE37236
Samhd1	GSE41879
Secisbp2	GSE84112
Setd1b	GSE85360
Sf3a1	GSE58432
Sf3b1	GSE72790
Sf3b1	GSE85712
Sf3b1	GSE93279
Sin3a	GSE87084
Sin3a	GSE94306
Smad1	GSE71554
Smad3	GSE55808
Smc1a	GSE67516
Smc1a	GSE72368
Smc1a	GSE72369
Smg6	GSE49844
Smn1	GSE56284
Sox11	GSE87046
Sox2	GSE33060
Sox2	GSE73861
Sox2	GSE83332
Sox2	GSE83964
Sox2	GSE93131
Sox9	GSE54424
Sox9	GSE78105
Sox9	GSE81489
Srf	GSE55090
Srf	GSE63820
Srf	GSE86479
Srrm4	GSE57278
Srrm4	GSE65818
Srrm4	GSE80204
Srsf1	GSE69733
Srsf2	GSE69733
Srsf3	GSE69733
Srsf4	GSE69733
Srsf5	GSE69733
Srsf6	GSE69733
Srsf7	GSE69733
Sumo2	GSE70863
Suz12	GSE58016
Suz12	GSE58017
Suz12	GSE60808
Suz12	GSE79606
Syncrip	GSE74178
Taf15	GSE43294
Taf15	GSE77703
Tardbp	GSE21993
Tfam	GSE86865
Tlr7	GSE94843
Tlr9	GSE45180
Top1	GSE43526
Top1	GSE67516
Top1	GSE79951
Top2a	GSE67516
Trap1	GSE81316
Trim25	GSE79702
Trim28	GSE41903
Trim28	GSE45930
Trim28	GSE49843
Trim28	GSE80550
Trim28	GSE87504
Trim28	GSE94324
Trim71	GSE62398
Trp53	GSE66457
Trp53	GSE70486
Trp53	GSE71176
Trp53	GSE76183
Trp53	GSE90891
U2af1	GSE66793
U2af1	GSE89834
Ube2i	GSE70863
Upf1	GSE41785
Upf3a	GSE77262
Ybx2	GSE73653
Ybx3	GSE73653
Yy1	GSE73532
Zfp36	GSE60243
Zfp36	GSE81237
Zfp36l1	GSE78240
Zfp36l1	GSE79174
Zfp36l1	GSE79632
Zfp36l1	GSE79633
Zfp36l2	GSE78240
Zfp36l2	GSE79174
Zfp36l3	GSE66137
Zfp36l3	GSE66138

## Sheet: Pfam of total RBPs
PfamAccession	#RBP	RNA binding proteins (RBPs)	PfamID	Description
PF00076	164	A1cf,Alkbh8,Alyref,Alyref2,Boll,Celf1,Celf2,Celf3,Celf4,Celf6,Cirbp,Cnot4,Cpsf6,Cpsf7,Cstf2,Cstf2t,Dazap1,Dazl,Dnajc17,Dnd1,Eif3b,Eif3g,Eif4b,Eif4h,Elavl1,Elavl2,Elavl3,Elavl4,Ewsr1,G3bp1,G3bp2,Grsf1,Hnrnpa0,Hnrnpa1,Hnrnpa2b1,Hnrnpa3,Hnrnpab,Hnrnpc,Hnrnpd,Hnrnpdl,Hnrnpf,Hnrnph1,Hnrnph2,Hnrnpl,Hnrnpll,Hnrnpm,Htatsf1,Igf2bp1,Igf2bp2,Igf2bp3,Larp7,Msi1,Msi2,Myef2,Ncbp2,Ncl,Nelfe,Nifk,Nol8,Nono,Pabpc…	RRM_1	RNA recognition motif. (a.k.a. RRM, RBD, or RNP domain)
PF00271	54	Ascc3,Chd2,D1Pas1,Ddx1,Ddx10,Ddx17,Ddx18,Ddx19a,Ddx21,Ddx24,Ddx25,Ddx27,Ddx28,Ddx31,Ddx39b,Ddx3x,Ddx3y,Ddx41,Ddx42,Ddx46,Ddx47,Ddx49,Ddx5,Ddx50,Ddx51,Ddx52,Ddx54,Ddx55,Ddx56,Ddx58,Ddx59,Ddx6,Dhx15,Dhx29,Dhx30,Dhx33,Dhx34,Dhx36,Dhx40,Dhx57,Dhx58,Dhx8,Dhx9,Dicer1,Eif4a1,Eif4a2,Eif4a3,Hltf,Ifih1,Skiv2l2,Snrnp200,Supv3l1,Tdrd9,Ythdc2	Helicase_C	Helicase conserved C-terminal domain
PF00270	45	Ascc3,D1Pas1,Ddx1,Ddx10,Ddx17,Ddx18,Ddx19a,Ddx21,Ddx24,Ddx25,Ddx27,Ddx28,Ddx31,Ddx39b,Ddx3x,Ddx3y,Ddx41,Ddx42,Ddx46,Ddx47,Ddx49,Ddx5,Ddx50,Ddx51,Ddx52,Ddx54,Ddx55,Ddx56,Ddx59,Ddx6,Dhx15,Dhx29,Dhx30,Dhx33,Dhx36,Dhx40,Dhx57,Dhx9,Eif4a1,Eif4a2,Eif4a3,Skiv2l2,Snrnp200,Tdrd9,Ythdc2	DEAD	DEAD/DEAH box helicase
PF00400	30	Bop1,Cdc40,Coro1a,Cstf1,Dcaf13,Eif3i,Gemin5,Grwd1,Prpf4,Pwp2,Rack1,Rae1,Rbbp7,Rrp9,Snrnp40,Strap,Tbl2,Tbl3,Tep1,Thoc3,Thoc6,Utp15,Utp4,Wdhd1,Wdr3,Wdr33,Wdr43,Wdr6,Wdr75,Wrap53	WD40	WD domain, G-beta repeat
PF00013	28	Akap1,Ankrd17,Ascc1,Bicc1,Fmr1,Fubp1,Fxr1,Fxr2,Hdlbp,Hnrnpk,Igf2bp1,Igf2bp2,Igf2bp3,Khdrbs1,Khdrbs2,Khdrbs3,Khsrp,Mex3b,Mex3c,Mex3d,Nova1,Pcbp1,Pcbp2,Pcbp3,Pcbp4,Pnpt1,Sf1,Tdrkh	KH_1	KH domain
PF00642	27	Cpsf4,Dhx57,Helz,Mbnl1,Mbnl2,Mkrn1,Mkrn2,Parp12,Ppp1r10,Prr3,Rbm27,Rc3h1,Rc3h2,Trmt1,U2af1,U2af1l4,Unk,Zc3h10,Zc3h3,Zc3h4,Zc3h8,Zfp36,Zfp36l1,Zfp36l2,Zfp36l3,Zrsr1,Zrsr2	zf-CCCH	Zinc finger C-x8-C-x5-C-x3-H type (and similar)
PF01423	17	Lsm1,Lsm10,Lsm2,Lsm3,Lsm4,Lsm5,Lsm6,Lsm7,Lsm8,Snrpb,Snrpd1,Snrpd2,Snrpd3,Snrpe,Snrpf,Snrpg,Snrpn	LSM	LSM domain
PF00009	16	Eef1a1,Eef1a2,Eef2,Eefsec,Efl1,Eftud2,Eif2s3x,Eif2s3y,Eif5b,Gfm1,Gspt1,Gspt2,Gtpbp1,Hbs1l,Mtif2,Tufm	GTP_EFTU	Elongation factor Tu GTP binding domain
PF00035	16	Adad1,Adad2,Adar,Adarb1,Adarb2,Dgcr8,Dhx9,Drosha,Dus2,Eif2ak2,Ilf3,Prkra,Stau1,Stau2,Strbp,Tarbp2	dsrm	Double-stranded RNA binding motif
PF00069	14	Cdk13,Cdk9,Clk3,Csnk1e,Eif2ak2,Eif2ak4,Mark2,Pkn2,Prpf4b,Rnasel,Rock2,Srpk1,Srpk2,Uhmk1	Pkinase	Protein kinase domain
PF04408	14	Dhx15,Dhx29,Dhx30,Dhx32,Dhx33,Dhx34,Dhx36,Dhx40,Dhx57,Dhx8,Dhx9,Dqx1,Tdrd9,Ythdc2	HA2	Helicase associated domain (HA2)
PF00098	13	Cnbp,Cpsf4,Lin28a,Lin28b,Rbm4,Rbm4b,Sf1,Zcchc11,Zcchc6,Zcchc7,Zcchc8,Zcchc9,Zcrb1	zf-CCHC	Zinc knuckle
PF07717	13	Dhx15,Dhx29,Dhx30,Dhx32,Dhx33,Dhx34,Dhx36,Dhx40,Dhx57,Dhx8,Dhx9,Dqx1,Ythdc2	OB_NTP_bind	Oligonucleotide/oligosaccharide-binding (OB)-fold
PF00129	12	H2-D1,H2-D1,H2-D1,H2-D1,H2-D1,H2-K1,H2-K1,H2-K1,H2-K1,H2-K1,H2-Q10,H2-Q7	MHC_I	Class I Histocompatibility antigen, domains alpha 1 and 2
PF00505	12	Hbp1,Hmgb1,Hmgb2,Hmgb3,Smarce1,Sox11,Sox2,Sox9,Ssrp1,Tfam,Ubtf,Wdhd1	HMG_box	HMG (high mobility group) box
PF03144	12	Eef1a1,Eef1a2,Eef2,Eefsec,Eftud2,Eif2s3x,Eif2s3y,Eif5b,Gfm1,Gspt1,Gspt2,Tufm	GTP_EFTU_D2	Elongation factor Tu domain 2
PF07654	12	H2-D1,H2-D1,H2-D1,H2-D1,H2-D1,H2-K1,H2-K1,H2-K1,H2-K1,H2-K1,H2-Q10,H2-Q7	C1-set	Immunoglobulin C1-set domain
PF01585	11	Cherp,Gpatch4,Gpatch8,Nkrf,Pinx1,Rbm10,Rbm17,Rbm5,Son,Sugp1,Sugp2	G-patch	G-patch domain
PF02037	11	Acin1,Ccar1,Eri1,Hnrnpu,Hnrnpul1,Hnrnpul2,Safb,Safb2,Sarnp,Sltm,Xrcc6	SAP	SAP domain
PF15511	11	Hist1h4a,Hist1h4b,Hist1h4c,Hist1h4d,Hist1h4f,Hist1h4h,Hist1h4i,Hist1h4j,Hist1h4k,Hist1h4m,Hist4h4	CENP-T_C	Centromere kinetochore component CENP-T histone fold
PF01909	9	Oas1a,Oas2,Oas3,Papd5,Papola,Papolb,Papolg,Zcchc11,Zcchc6	NTP_transf_2	Nucleotidyltransferase domain
PF02854	9	Ctif,Cwc22,Eif4g1,Eif4g2,Eif4g3,Mif4gd,Ncbp1,Nom1,Paip1	MIF4G	MIF4G domain
PF06623	9	H2-D1,H2-D1,H2-D1,H2-D1,H2-D1,H2-K1,H2-K1,H2-K1,H2-K1	MHC_I_C	MHC_I C-terminus
PF13855	9	Cnot6,Dcn,Lrrc47,Lrrc59,Tlr13,Tlr3,Tlr7,Tlr8,Tlr9	LRR_8	Leucine rich repeat
PF00307	8	Actn1,Actn4,Flna,Flnb,Mapre1,Plec,Sptbn1,Syne1	CH	Calponin homology (CH) domain
PF00313	8	Carhsp1,Csdc2,Csde1,Lin28a,Lin28b,Ybx1,Ybx2,Ybx3	CSD	'Cold-shock' DNA-binding domain
PF02170	8	Ago1,Ago2,Ago3,Ago4,Dicer1,Piwil1,Piwil2,Piwil4	PAZ	PAZ domain
PF07145	8	Atxn2,Atxn2l,Gspt1,Gspt2,Paip1,Paip2,Paip2b,Usp10	PAM2	Ataxin-2 C-terminal region
PF00240	7	Fau,Oasl1,Oasl2,Rps27a,Sf3a1,Ubc,Ubfd1	ubiquitin	Ubiquitin family
PF00575	7	Dhx8,Eif2s1,Pdcd11,Pnpt1,Polr2g,Srbd1,Zcchc17	S1	S1 RNA binding domain
PF01138	7	Exosc4,Exosc5,Exosc6,Exosc7,Exosc8,Exosc9,Pnpt1	RNase_PH	3' exoribonuclease family, domain 1
PF01189	7	Nop2,Nsun2,Nsun3,Nsun4,Nsun5,Nsun6,Nsun7	Methyltr_RsmB-F	16S rRNA methyltransferase RsmB/F
PF02171	7	Ago1,Ago2,Ago3,Ago4,Piwil1,Piwil2,Piwil4	Piwi	Piwi domain
PF10421	7	Oas1a,Oas1c,Oas1d,Oas2,Oas3,Oasl1,Oasl2	OAS1_C	2'-5'-oligoadenylate synthetase 1, domain 2, C-terminus
PF00118	6	Cct3,Cct4,Cct5,Cct6a,Hspd1,Tcp1	Cpn60_TCP1	TCP-1/cpn60 chaperonin family
PF00160	6	Ppia,Ppib,Ppie,Ppig,Ppil4,Ranbp2	Pro_isomerase	Cyclophilin type peptidyl-prolyl cis-trans isomerase/CLD
PF00622	6	Ddx1,Hnrnpu,Hnrnpul1,Hnrnpul2,Trim21,Trim25	SPRY	SPRY domain
PF01248	6	Nhp2,Rpl30,Rpl7a,Rps12,Secisbp2l,Snu13	Ribosomal_L7Ae	Ribosomal protein L7Ae/L30e/S12e/Gadd45 family
PF01424	6	Ighmbp2,Nfx1,Nkrf,Parn,R3hdm2,Ythdc2	R3H	R3H domain
PF01805	6	Cherp,Sf3a1,Sfswap,Sugp1,Sugp2,U2surp	Surp	Surp module
PF01926	6	Eral1,Gnl2,Gnl3,Gnl3l,Gtpbp10,Noa1	MMR_HSR1	50S ribosome-binding GTPase
PF02020	6	Bzw1,Eif2b5,Eif4g1,Eif4g2,Eif4g3,Eif5	W2	eIF4-gamma/eIF5/eIF2-epsilon
PF02137	6	Adad1,Adad2,Adar,Adarb1,Adarb2,Adat1	A_deamin	Adenosine-deaminase (editase) domain
PF02847	6	Cwc22,Eif4g1,Eif4g2,Eif4g3,Nom1,Pdcd4	MA3	MA3 domain
PF03143	6	Eef1a1,Eef1a2,Gspt1,Gspt2,Hbs1l,Tufm	GTP_EFTU_D3	Elongation factor Tu C-terminal domain
PF03725	6	Exosc4,Exosc5,Exosc7,Exosc8,Exosc9,Pnpt1	RNase_PH_C	3' exoribonuclease family, domain 2
PF05383	6	Larp1,Larp4,Larp4b,Larp6,Larp7,Ssb	La	La domain
PF06743	6	Fastk,Fastkd1,Fastkd2,Fastkd3,Fastkd5,Tbrg4	FAST_1	FAST kinase-like protein, subdomain 1
PF08373	6	Fastk,Fastkd1,Fastkd2,Fastkd3,Fastkd5,Tbrg4	RAP	RAP domain
PF08699	6	Ago1,Ago2,Ago3,Ago4,Piwil1,Piwil2	ArgoL1	Argonaute linker 1 domain
PF12171	6	Dnajc21,Gpatch8,Nufip1,Zmat2,Zmat3,Zmat4	zf-C2H2_jaz	Zinc-finger double-stranded RNA-binding
PF16005	6	Dppa5a,Khdc1a,Khdc1b,Khdc1c,Khdc3,Ooep	MOEP19	KH-like RNA-binding domain
PF00293	5	Dcp2,Nudt1,Nudt4,Nudt5,Nudt7	NUDIX	NUDIX domain
PF00385	5	Cbx4,Cbx6,Cbx7,Cbx8,Chd2	Chromo	Chromo (CHRromatin Organisation MOdifier) domain
PF00498	5	Kif1c,Mcrs1,Mki67,Ppp1r8,Snip1	FHA	FHA domain
PF00567	5	Akap1,Snd1,Tdrd7,Tdrd9,Tdrkh	TUDOR	Tudor domain
PF00641	5	Ewsr1,Ranbp2,Rbm10,Rbm5,Zranb2	zf-RanBP	Zn-finger in Ran binding protein and others
PF00929	5	Eri1,Eri3,Isg20,Isg20l2,Rexo4	RNase_T	Exonuclease
PF01399	5	Eif3a,Eif3c,Eif3e,Eif3m,Pcid2	PCI	PCI domain
PF01582	5	Tlr13,Tlr3,Tlr7,Tlr8,Tlr9	TIR	TIR domain
PF03372	5	Angel2,Apex1,Cnot6,Noct,Synj2	Exo_endo_phos	Endonuclease/Exonuclease/phosphatase family
PF04146	5	Ythdc1,Ythdc2,Ythdf1,Ythdf2,Ythdf3	YTH	YT521-B-like domain
PF04427	5	Brix1,Imp4,Ppan,Rpf1,Rpf2	Brix	Brix domain
PF04851	5	Ddx58,Dhx58,Dicer1,Ifih1,Upf1	ResIII	Type III restriction enzyme, res subunit
PF08368	5	Fastk,Fastkd1,Fastkd3,Fastkd5,Tbrg4	FAST_2	FAST kinase-like protein, subdomain 2
PF09011	5	Hmgb1,Hmgb2,Hmgb3,Tfam,Ubtf	HMG_box_2	HMG-box domain
PF12796	5	Abtb1,Ankrd17,Bard1,Cdkn2a,Rnasel	Ank_2	Ankyrin repeats (3 copies)
PF00004	4	Lonp1,Nvl,Psmc1,Vcp	AAA	ATPase family associated with various cellular activities (AAA)
PF00063	4	Myh4,Myh9,Myo18a,Myo5a	Myosin_head	Myosin head (motor domain)
PF00085	4	Glrx3,P4hb,Pdia3,Pdia4	Thioredoxin	Thioredoxin
PF00097	4	Brca1,Mkrn1,Mkrn2,Trim21	zf-C3HC4	Zinc finger, C3HC4 type (RING finger)
PF00179	4	Ube2i,Ube2l3,Ube2n,Ube2o	UQ_con	Ubiquitin-conjugating enzyme
PF00183	4	Hsp90aa1,Hsp90ab1,Hsp90b1,Trap1	HSP90	Hsp90 protein
PF00191	4	Anxa1,Anxa11,Anxa2,Anxa7	Annexin	Annexin
PF00226	4	Dnajc17,Dnajc2,Dnajc21,Sec63	DnaJ	DnaJ domain
PF00412	4	Csrp1,Tes,Trip6,Zyx	LIM	LIM domain
PF00435	4	Actn1,Actn4,Sptbn1,Syne1	Spectrin	Spectrin repeat
PF00536	4	Bicc1,Map3k20,Samd4b,Sec23ip	SAM_1	SAM domain (Sterile alpha motif)
PF00627	4	Huwe1,Mark2,Tdrd3,Tnrc6c	UBA	UBA/TS-N domain
PF00628	4	Baz2a,Dido1,Kmt2c,Trim28	PHD	PHD-finger
PF00643	4	Trim21,Trim28,Trim56,Trim71	zf-B_box	B-box zinc finger
PF00679	4	Eef2,Efl1,Eftud2,Gfm1	EFG_C	Elongation factor G C-terminus
PF00849	4	Rpusd1,Rpusd2,Rpusd3,Rpusd4	PseudoU_synth_2	RNA pseudouridylate synthase
PF00856	4	Ezh2,Kmt2c,Prdm14,Setd1b	SET	SET domain
PF01253	4	Denr,Eif1,Eif1b,Eif2d	SUI1	Translation initiation factor SUI1
PF01480	4	Prpf3,Rbm25,Rbm26,Rbm27	PWI	PWI domain
PF01652	4	Eif4e,Eif4e1b,Eif4e2,Eif4e3	IF4E	Eukaryotic initiation factor 4E
PF02518	4	Hsp90aa1,Hsp90ab1,Hsp90b1,Top2a	HATPase_c	Histidine kinase-, DNA gyrase B-, and HSP90-like ATPase
PF02536	4	Mterf1a,Mterf1b,Mterf3,Mterf4	mTERF	mTERF
PF03810	4	Kpnb1,Tnpo1,Xpo1,Xpot	IBN_N	Importin-beta N-terminal domain
PF03828	4	Papd5,Tut1,Zcchc11,Zcchc6	PAP_assoc	Cid1 family poly A polymerase
PF07528	4	Ilf2,Ilf3,Strbp,Zfr	DZF	DZF domain
PF13445	4	Rc3h1,Rc3h2,Trim32,Trim56	zf-RING_UBOX	RING-type zinc-finger
PF13959	4	Ddx10,Ddx18,Ddx31,Ddx55	DUF4217	Domain of unknown function (DUF4217)
PF16366	4	Cpeb1,Cpeb2,Cpeb3,Cpeb4	CEBP_ZZ	Cytoplasmic polyadenylation element-binding protein ZZ domain
PF16367	4	Cpeb1,Cpeb2,Cpeb3,Cpeb4	RRM_7	RNA recognition motif
PF16486	4	Ago1,Ago2,Ago3,Ago4	ArgoN	N-terminal domain of argonaute
PF16487	4	Ago1,Ago2,Ago3,Ago4	ArgoMid	Mid domain of argonaute
PF16488	4	Ago1,Ago2,Ago3,Ago4	ArgoL2	Argonaute linker 2 domain
PF17218	4	Cbx4,Cbx6,Cbx7,Cbx8	CBX7_C	CBX family C-terminal motif
PF00012	3	Hspa1a,Hspa8,Hspa9	HSP70	Hsp70 protein
PF00017	3	Crkl,Grb2,Grb7	SH2	SH2 domain
PF00018	3	Crkl,Grb2,Sorbs2	SH3_1	SH3 domain
PF00041	3	Col14a1,Fndc3a,Fndc3b	fn3	Fibronectin type III domain
PF00043	3	Eef1g,Eprs,Mars	GST_C	Glutathione S-transferase, C-terminal domain
PF00046	3	Dlx2,Hoxb6,Pou5f1	Homeobox	Homeobox domain
PF00104	3	Nr0b1,Rara,Thra	Hormone_recep	Ligand-binding domain of nuclear hormone receptor
PF00244	3	Ywhae,Ywhag,Ywhaz	14-3-3	14-3-3 protein
PF00373	3	Ezr,Msn,Rdx	FERM_M	FERM central domain
PF00397	3	Prpf40a,Prpf40b,Tcerg1	WW	WW domain
PF00398	3	Dimt1,Tfb1m,Tfb2m	RrnaAD	Ribosomal RNA adenine dimethylase
PF00415	3	Rcc1l,Rcc2,Rpgr	RCC1	Regulator of chromosome condensation (RCC1) repeat
PF00467	3	Rpl26,Rpl27,Rps4x	KOW	KOW motif
PF00472	3	Mrpl58,Mtrf1,Mtrf1l	RF-1	RF-1 domain
PF00515	3	Fkbp4,Ppp5c,Stip1	TPR_1	Tetratricopeptide repeat
PF00538	3	H1f0,Hist1h1c,Hist1h1d	Linker_histone	linker histone H1 and H5 family
PF00560	3	Tlr13,Tlr3,Tlr7	LRR_1	Leucine Rich Repeat
PF00595	3	Myo18a,Rims1,Sntb2	PDZ	PDZ domain (Also known as DHR or GLGF)
PF00630	3	Flna,Flnb,Trim71	Filamin	Filamin/ABP280 repeat
PF00644	3	Parp1,Parp12,Zc3hav1	PARP	Poly(ADP-ribose) polymerase catalytic domain
PF00681	3	Dsp,Eppk1,Plec	Plectin	Plectin repeat
PF00687	3	Mrpl1,Rpl10a,Rsl1d1	Ribosomal_L1	Ribosomal protein L1p/L10e family
PF00749	3	Ears2,Eprs,Qars	tRNA-synt_1c	tRNA synthetases class I (E and Q), catalytic domain
PF00769	3	Ezr,Msn,Rdx	ERM	Ezrin/radixin/moesin family
PF01008	3	Eif2b1,Eif2b2,Eif2b4	IF-2B	Initiation factor 2 subunit family
PF01170	3	Thumpd2,Thumpd3,Trmt11	UPF0020	Putative RNA methylase family UPF0020
PF01176	3	Eif1a,Eif1ad,Eif1ax	eIF-1a	Translation initiation factor 1A / IF-1
PF01398	3	Eif3f,Eif3h,Prpf8	JAB	JAB1/Mov34/MPN/PAD-1 ubiquitin protease
PF01416	3	Pus1,Pus3,Pusl1	PseudoU_synth_1	tRNA pseudouridine synthase
PF01429	3	Baz2a,Mbd2,Mecp2	MBD	Methyl-CpG binding domain
PF01472	3	Dkc1,Mcts1,Mcts2	PUA	PUA domain
PF01479	3	Imp3,Rps4x,Rps9	S4	S4 domain
PF01509	3	Dkc1,Trub1,Trub2	TruB_N	TruB family pseudouridylate synthase (N terminal domain)
PF01576	3	Myh4,Myh9,Myo18a	Myosin_tail_1	Myosin tail
PF01798	3	Nop56,Nop58,Prpf31	Nop	snoRNA binding domain, fibrillarin
PF01846	3	Prpf40a,Prpf40b,Tcerg1	FF	FF domain
PF02136	3	G3bp1,G3bp2,Nxf1	NTF2	Nuclear transport factor 2 (NTF2) domain
PF02758	3	Ifi203,Ifi204,Mndal	PYRIN	PAAD/DAPIN/Pyrin domain
PF02760	3	Ifi203,Ifi204,Mndal	HIN	HIN-200/IF120x domain
PF02825	3	Huwe1,Parp12,Zc3hav1	WWE	WWE domain
PF02889	3	Ascc3,Sec63,Snrnp200	Sec63	Sec63 Brl domain
PF02926	3	Thumpd1,Thumpd2,Thumpd3	THUMP	THUMP domain
PF03165	3	Smad1,Smad2,Smad3	MH1	MH1 domain
PF03166	3	Smad1,Smad2,Smad3	MH2	MH2 domain
PF03194	3	Luc7l,Luc7l2,Luc7l3	LUC7	LUC7 N_terminus
PF03764	3	Eef2,Eftud2,Gfm1	EFG_IV	Elongation factor G, domain IV
PF03914	3	Cebpz,Noc3l,Noc4l	CBF	CBF/Mak21 family
PF04000	3	C1d,Ngdn,Utp3	Sas10_Utp3	Sas10/Utp3/C1D family
PF04003	3	Pwp2,Wdr3,Wdr43	Utp12	Dip2/Utp12 Family
PF04845	3	Pura,Purb,Purg	PurA	PurA ssDNA and RNA-binding protein
PF04857	3	Cnot7,Cnot8,Parn	CAF1	CAF1 family ribonuclease
PF04926	3	Papola,Papolb,Papolg	PAP_RNA-bind	Poly(A) polymerase predicted RNA binding domain
PF04928	3	Papola,Papolb,Papolg	PAP_central	Poly(A) polymerase central domain
PF05641	3	Fmr1,Fxr1,Fxr2	Agenet	Agenet domain
PF05741	3	Nanos1,Nanos2,Nanos3	zf-nanos	Nanos RNA binding domain
PF06003	3	Smn1,Smndc1,Tdrd3	SMN	Survival motor neuron protein (SMN)
PF07001	3	Prrc2a,Prrc2b,Prrc2c	BAT2_N	BAT2 N-terminus
PF07744	3	Dido1,Rbm15b,Spen	SPOC	SPOC domain
PF08075	3	Nono,Pspc1,Sfpq	NOPS	NOPS (NUC059) domain
PF08080	3	Hnrnpf,Hnrnph1,Hnrnph2	zf-RNPHF	RNPHF zinc finger
PF08389	3	Xpo1,Xpo5,Xpot	Xpo1	Exportin 1-like protein
PF08517	3	Atxn1,Atxn1l,Hbp1	AXH	Ataxin-1 and HBP1 module (AXH)
PF08662	3	Eif2a,Eif3b,Thoc3	eIF2A	Eukaryotic translation initiation factor eIF2A
PF09379	3	Ezr,Msn,Rdx	FERM_N	FERM N-terminal domain
PF09380	3	Ezr,Msn,Rdx	FERM_C	FERM C-terminal PH-like domain
PF09532	3	Edc3,Lsm14a,Lsm14b	FDF	FDF domain
PF10373	3	Smg5,Smg6,Smg7	EST1_DNA_bind	Est1 DNA/RNA binding domain
PF10374	3	Smg5,Smg6,Smg7	EST1	Telomerase activating protein Est1
PF10427	3	Tnrc6a,Tnrc6b,Tnrc6c	Ago_hook	Argonaute hook
PF11648	3	Ddx58,Dhx58,Ifih1	RIG-I_C-RD	C-terminal domain of RIG-I
PF12235	3	Fmr1,Fxr1,Fxr2	FXMRP1_C_core	Fragile X-related 1 protein core C terminal
PF12414	3	Rbfox1,Rbfox2,Rbfox3	Fox-1_C	Calcitonin gene-related peptide regulator C terminal
PF12701	3	Edc3,Lsm14a,Lsm14b	LSM14	Scd6-like Sm domain
PF12894	3	Gemin5,Thoc3,Wdhd1	ANAPC4_WD40	Anaphase-promoting complex subunit 4 WD40 domain
PF13181	3	Ifit1,Naa15,Stip1	TPR_8	Tetratricopeptide repeat
PF13532	3	Alkbh1,Alkbh5,Alkbh8	2OG-FeII_Oxy_2	2OG-Fe(II) oxygenase superfamily
PF13638	3	Dis3,Smg5,Smg6	PIN_4	PIN domain
PF13865	3	Alyref,Alyref2,Chtop	FoP_duplication	C-terminal duplication domain of Friend of PRMT1
PF16274	3	Khdrbs1,Khdrbs2,Khdrbs3	Qua1	Qua1 domain
PF16482	3	Prkra,Stau1,Stau2	Staufen_C	Staufen C-terminal domain
PF16568	3	Khdrbs1,Khdrbs2,Khdrbs3	Sam68-YY	Tyrosine-rich domain of Sam68
PF16608	3	Tnrc6a,Tnrc6b,Tnrc6c	TNRC6-PABC_bdg	TNRC6-PABC binding domain
PF17216	3	Dis3,Dis3l,Dis3l2	Rrp44_CSD1	Rrp44-like cold shock domain
PF00038	2	Krt18,Vim	Filament	Intermediate filament protein
PF00091	2	Tuba1b,Tubb4b	Tubulin	Tubulin/FtsZ family, GTPase domain
PF00105	2	Rara,Thra	zf-C4	Zinc finger, C4 type (two domains)
PF00107	2	Cryz,Fasn	ADH_zinc_N	Zinc-binding dehydrogenase
PF00108	2	Acaa2,Hadhb	Thiolase_N	Thiolase, N-terminal domain
PF00133	2	Iars,Iars2	tRNA-synt_1	tRNA synthetases class I (I, L, M and V)
PF00134	2	Ccnt1,Ccnt2	Cyclin_N	Cyclin, N-terminal domain
PF00149	2	Dbr1,Ppp5c	Metallophos	Calcineurin-like phosphoesterase
PF00152	2	Dars,Kars	tRNA-synt_2	tRNA synthetases class II (D, K and N)
PF00153	2	Slc25a11,Slc25a5	Mito_carr	Mitochondrial carrier protein
PF00155	2	Got2,Kyat3	Aminotran_1_2	Aminotransferase class I and II
PF00163	2	Imp3,Rps9	Ribosomal_S4	Ribosomal protein S4/S9 N-terminal domain
PF00164	2	Mrps12,Rps23	Ribosom_S12_S23	Ribosomal protein S12/S23
PF00168	2	Cpne3,Rims1	C2	C2 domain
PF00169	2	Dnm1,Grb7	PH	PH domain
PF00171	2	Aldh18a1,Aldh6a1	Aldedh	Aldehyde dehydrogenase family
PF00176	2	Chd2,Hltf	SNF2_N	SNF2 family N-terminal domain
PF00177	2	Mrps7,Rps5	Ribosomal_S7	Ribosomal protein S7p/S5e
PF00181	2	Mrpl2,Rpl8	Ribosomal_L2	Ribosomal Proteins L2, RNA binding domain
PF00237	2	Mrpl22,Rpl17	Ribosomal_L22	Ribosomal protein L22p/L17e
PF00238	2	Mrpl14,Rpl23	Ribosomal_L14	Ribosomal protein L14p/L23e
PF00252	2	Mrpl16,Rpl10	Ribosomal_L16	Ribosomal protein L16p/L10e
PF00254	2	Fkbp3,Fkbp4	FKBP_C	FKBP-type peptidyl-prolyl cis-trans isomerase
PF00262	2	Calr,Canx	Calreticulin	Calreticulin family
PF00276	2	Mrpl23,Rpl23a	Ribosomal_L23	Ribosomal protein L23
PF00297	2	Mrpl3,Rpl3	Ribosomal_L3	Ribosomal protein L3
PF00298	2	Mrpl11,Rpl12	Ribosomal_L11	Ribosomal protein L11, RNA binding domain
PF00312	2	Mrps15,Rps13	Ribosomal_S15	Ribosomal protein S15
PF00319	2	Mef2c,Srf	SRF-TF	SRF-type transcription factor (DNA-binding and dimerisation domain)
PF00327	2	Rpl7,Rpl7l1	Ribosomal_L30	Ribosomal protein L30p/L7e
PF00330	2	Aco1,Ireb2	Aconitase	Aconitase family (aconitate hydratase)
PF00333	2	Mrps5,Rps2	Ribosomal_S5	Ribosomal protein S5, N-terminal domain
PF00337	2	Lgals1,Lgals3	Gal-bind_lectin	Galactoside-binding lectin
PF00366	2	Mrps17,Rps11	Ribosomal_S17	Ribosomal protein S17
PF00380	2	Mrps9,Rps16	Ribosomal_S9	Ribosomal protein S9/S16
PF00411	2	Mrps11,Rps14	Ribosomal_S11	Ribosomal protein S11
PF00439	2	Baz2a,Ep300	Bromodomain	Bromodomain
PF00443	2	Usp10,Usp36	UCH	Ubiquitin carboxyl-terminal hydrolase
PF00454	2	Prkdc,Smg1	PI3_PI4_kinase	Phosphatidylinositol 3- and 4-kinase
PF00458	2	Eprs,Mars	WHEP-TRS	WHEP-TRS domain
PF00466	2	Mrto4,Rplp0	Ribosomal_L10	Ribosomal protein L10
PF00533	2	Brca1,Parp1	BRCT	BRCA1 C Terminus (BRCT) domain
PF00557	2	Metap2,Pa2g4	Peptidase_M24	Metallopeptidase family M24
PF00572	2	Mrpl13,Rpl13a	Ribosomal_L13	Ribosomal protein L13
PF00573	2	Mrpl4,Rpl4	Ribosomal_L4	Ribosomal protein L4/L1 family
PF00579	2	Yars,Yars2	tRNA-synt_1b	tRNA synthetases class I (W and Y)
PF00587	2	Eprs,Sars2	tRNA-synt_2b	tRNA synthetase class II core domain (G, H, P, S and T)
PF00588	2	Mrm1,Mrm3	SpoU_methylase	SpoU rRNA Methylase family
PF00621	2	Arhgef1,Arhgef28	RhoGEF	RhoGEF domain
PF00632	2	Huwe1,Ubr5	HECT	HECT-domain (ubiquitin-transferase)
PF00636	2	Dicer1,Drosha	Ribonuclease_3	Ribonuclease III domain
PF00658	2	Pabpc1,Ubr5	PABP	Poly-adenylate binding protein, unique domain
PF00694	2	Aco1,Ireb2	Aconitase_C	Aconitase C-terminal domain
PF00698	2	Fasn,Mcat	Acyl_transf_1	Acyl transferase domain
PF00750	2	Rars,Rars2	tRNA-synt_1d	tRNA synthetases class I (R)
PF00753	2	Cpsf3,Lactb2	Lactamase_B	Metallo-beta-lactamase superfamily
PF00782	2	Dusp11,Dusp14	DSPc	Dual specificity phosphatase, catalytic domain
PF00806	2	Pum1,Pum2	PUF	Pumilio-family RNA binding repeat
PF00828	2	Mrpl15,Rpl27a	Ribosomal_L27A	Ribosomal proteins 50S-L15, 50S-L18e, 60S-L27A
PF00855	2	Hdgf,Psip1	PWWP	PWWP domain
PF00956	2	Nap1l1,Nap1l4	NAP	Nucleosome assembly protein (NAP)
PF01023	2	S100a16,S100a4	S_100	S-100/ICaBP type calcium binding domain
PF01201	2	Nsa2,Rps8	Ribosomal_S8e	Ribosomal protein S8e
PF01207	2	Dus2,Dus3l	Dus	Dihydrouridine synthase (Dus)
PF01269	2	Fbl,Fbll1	Fibrillarin	Fibrillarin
PF01287	2	Eif5a,Eif5a2	eIF-5a	Eukaryotic elongation factor 5A hypusine, DNA-binding OB fold
PF01336	2	Dars,Kars	tRNA_anti-codon	OB-fold nucleic acid binding domain
PF01409	2	Fars2,Farsa	tRNA-synt_2d	tRNA synthetases class II core domain (F)
PF01411	2	Aars,Aars2	tRNA-synt_2c	tRNA synthetases class II (A)
PF01436	2	Trim32,Trim71	NHL	NHL repeat
PF01588	2	Aimp1,Yars	tRNA_bind	Putative tRNA binding domain
PF01612	2	Exd1,Exosc10	DNA_pol_A_exo1	3'-5' exonuclease
PF01746	2	Trmt10a,Trmt10c	tRNA_m1G_MT	tRNA (Guanine-1)-methyltransferase
PF01751	2	Top2a,Top3b	Toprim	Toprim domain
PF01778	2	Mak16,Rpl28	Ribosomal_L28e	Ribosomal L28e protein family
PF01873	2	Eif2s2,Eif5	eIF-5_eIF-2B	Domain found in IF2B/IF5
PF01918	2	Rpp25,Rpp25l	Alba	Alba
PF01997	2	Tsn,Tsnax	Translin	Translin family
PF02005	2	Trmt1,Trmt1l	TRM	N2,N2-dimethylguanosine tRNA methyltransferase
PF02008	2	Dnmt1,Kdm2b	zf-CXXC	CXXC zinc finger domain
PF02260	2	Prkdc,Smg1	FATC	FATC domain
PF02295	2	Adar,Zbp1	z-alpha	Adenosine deaminase z-alpha domain
PF02373	2	Jmjd6,Kdm2b	JmjC	JmjC domain, hydroxylase
PF02735	2	Xrcc5,Xrcc6	Ku	Ku70/Ku80 beta-barrel domain
PF02736	2	Myh4,Myh9	Myosin_N	Myosin N-terminal SH3-like domain
PF02792	2	Magoh,Magohb	Mago_nashi	Mago nashi protein
PF02803	2	Acaa2,Hadhb	Thiolase_C	Thiolase, C-terminal domain
PF03066	2	Npm1,Npm3	Nucleoplasmin	Nucleoplasmin/nucleophosmin domain
PF03129	2	Eprs,Hars2	HGTP_anticodon	Anticodon binding domain
PF03159	2	Xrn1,Xrn2	XRN_N	XRN 5'-3' exonuclease N-terminus
PF03178	2	Cpsf1,Sf3b3	CPSF_A	CPSF A subunit region
PF03371	2	Prpf38a,Prpf38b	PRP38	PRP38 family
PF03462	2	Mtrf1,Mtrf1l	PCRF	PCRF domain
PF03483	2	Farsb,Lrrc47	B3_4	B3/4 domain
PF03501	2	Plec,Rps10	S10_plectin	Plectin/S10 domain
PF03719	2	Mrps5,Rps2	Ribosomal_S5_C	Ribosomal protein S5, C-terminal domain
PF03730	2	Xrcc5,Xrcc6	Ku_C	Ku70/Ku80 C-terminal arm
PF03731	2	Xrcc5,Xrcc6	Ku_N	Ku70/Ku80 N-terminal alpha/beta domain
PF03946	2	Mrpl11,Rpl12	Ribosomal_L11_N	Ribosomal protein L11, N-terminal domain
PF03947	2	Mrpl2,Rpl8	Ribosomal_L2_C	Ribosomal Proteins L2, C-terminal domain
PF03950	2	Eprs,Qars	tRNA-synt_1c_C	tRNA synthetases class I (E and Q), anti-codon binding domain
PF03953	2	Tuba1b,Tubb4b	Tubulin_C	Tubulin C-terminal domain
PF04410	2	Gar1,Naf1	Gar1	Gar1/Naf1 RNA binding region
PF04553	2	Zfp36l1,Zfp36l2	Tis11B_N	Tis11B like protein, N terminus
PF04818	2	Cherp,Scaf8	CTD_bind	RNA polymerase II-binding domain.
PF04900	2	Fcf1,Utp23	Fcf1	Fcf1
PF04988	2	Akap8,Akap8l	AKAP95	A-kinase anchoring protein 95 (AKAP95)
PF05063	2	Mettl14,Mettl3	MT-A70	MT-A70
PF05731	2	Tep1,Trove2	TROVE	TROVE domain
PF05746	2	Rars,Rars2	DALR_1	DALR anticodon binding domain
PF05773	2	Dhx57,Eif2ak4	RWD	RWD domain
PF05843	2	Cstf3,Pdcd11	Suf	Suppressor of forked protein (Suf)
PF06058	2	Dcp1a,Dcp1b	DCP1	Dcp1-like decapping family
PF06741	2	Atxn2,Atxn2l	LsmAD	LsmAD domain
PF06991	2	Mfap1a,Mfap1b	MFAP1	Microfibril-associated/Pre-mRNA processing
PF07139	2	Spats2,Spats2l	DUF1387	Protein of unknown function (DUF1387)
PF07147	2	Mrpl37,Mrps30	PDCD9	Mitochondrial 28S ribosomal protein S30 (PDCD9)
PF07521	2	Cpsf2,Cpsf3	RMMBL	Zn-dependent metallo-hydrolase RNA specificity domain
PF07647	2	Samhd1,Samsn1	SAM_2	SAM domain (Sterile alpha motif)
PF07650	2	Eral1,Rps3	KH_2	KH domain
PF07653	2	Crkl,Samsn1	SH3_2	Variant SH3 domain
PF07973	2	Aars,Aars2	tRNA_SAD	Threonyl and Alanyl tRNA synthetase second additional domain
PF08079	2	Rpl7,Rpl7l1	Ribosomal_L30_N	Ribosomal L30 N-terminal domain
PF08081	2	Rbmx,Rbmxl1	RBM1CTR	RBM1CTR (NUC064) family
PF08143	2	Hnrnpab,Hnrnpd	CBFNT	CBFNT (NUC161) domain
PF08152	2	Ddx21,Ddx50	GUCT	GUCT (NUC152) domain
PF08156	2	Nop56,Nop58	NOP5NT	NOP5NT (NUC127) domain
PF08159	2	Esf1,Nol10	NUC153	NUC153 domain
PF08210	2	Apobec1,Apobec3	APOBEC_N	APOBEC-like N-terminal domain
PF08264	2	Iars,Iars2	Anticodon_1	Anticodon-binding domain of tRNA
PF08669	2	Dmgdh,Iba57	GCV_T_C	Glycine cleavage T-protein C-terminal barrel domain
PF08726	2	Actn1,Actn4	EFhand_Ca_insen	Ca2+ insensitive EF hand
PF08777	2	Larp7,Ssb	RRM_3	RNA binding motif
PF09005	2	Fubp1,Khsrp	DUF1897	Domain of unknown function (DUF1897)
PF09173	2	Eif2s3x,Eif2s3y	eIF2_C	Initiation factor eIF2 gamma, C terminal
PF09770	2	Patl1,Patl2	PAT1	Topoisomerase II-associated protein PAT1
PF10239	2	Fam98a,Fam98b	DUF2465	Protein of unknown function (DUF2465)
PF10996	2	Cpsf2,Cpsf3	Beta-Casp	Beta-Casp domain
PF11976	2	Sumo1,Sumo2	Rad60-SLD	Ubiquitin-2 like Rad60 SUMO-like
PF11977	2	N4bp1,Zc3h12a	RNase_Zc3h12a	Zc3h12a-like Ribonuclease NYN domain
PF11987	2	Eif5b,Mtif2	IF-2	Translation-initiation factor 2
PF12265	2	Grwd1,Rbbp7	CAF1C_H4-bd	Histone-binding protein RBBP4 or subunit C of CAF1 complex
PF12287	2	Caprin1,Caprin2	Caprin-1_C	Cytoplasmic activation/proliferation-associated protein-1 C term
PF12799	2	Lrrc47,Tlr13	LRR_4	Leucine Rich repeats (2 copies)
PF12872	2	Marf1,Tdrd7	OST-HTH	OST-HTH/LOTUS domain
PF12901	2	Csde1,Larp6	SUZ-C	SUZ-C motif
PF13202	2	Pef1,Prkcsh	EF-hand_5	EF hand
PF13696	2	Rbbp6,Zcchc24	zf-CCHC_2	Zinc knuckle
PF13765	2	Trim21,Trim25	PRY	SPRY-associated domain
PF13812	2	Lrpprc,Ptcd3	PPR_3	Pentatricopeptide repeat domain
PF13965	2	Sidt1,Sidt2	SID-1_RNA_chan	dsRNA-gated channel SID-1
PF14304	2	Cstf2,Cstf2t	CSTF_C	Transcription termination and cleavage factor C-terminal
PF14327	2	Cstf2,Cstf2t	CSTF2_hinge	Hinge domain of cleavage stimulation factor subunit 2
PF14382	2	Exosc1,Exosc2	ECR1_N	Exosome complex exonuclease RRP4 N-terminal region
PF14438	2	Atxn2,Atxn2l	SM-ATX	Ataxin 2 SM domain
PF14443	2	Ccar1,Ccar2	DBC1	DBC1
PF14444	2	Ccar1,Ccar2	S1-like	S1-like
PF15313	2	Hexim1,Hexim2	HEXIM	Hexamethylene bis-acetamide-inducible protein
PF15440	2	Bclaf1,Thrap3	THRAP3_BCLAF1	THRAP3/BCLAF1 family
PF15985	2	Exosc2,Exosc3	KH_6	KH domain
PF16096	2	Fxr1,Fxr2	FXR_C1	Fragile X-related 1 protein C-terminal region 2
PF16739	2	Ddx58,Ifih1	CARD_2	Caspase recruitment domain
PF16741	2	Dcp1a,Dcp1b	mRNA_decap_C	mRNA-decapping enzyme C-terminus
PF17215	2	Dis3,Dis3l	Rrp44_S1	S1 domain
PF00005	1	Abcf1	ABC_tran	ABC transporter
PF00006	1	Atp5a1	ATP-synt_ab	ATP synthase alpha/beta family, nucleotide-binding domain
PF00008	1	Lrp1	EGF	EGF-like domain
PF00011	1	Hspb1	HSP20	Hsp20/alpha crystallin family
PF00023	1	Ankrd17	Ank	Ankyrin repeat
PF00025	1	Arf1	Arf	ADP-ribosylation factor family
PF00028	1	Pcdh20	Cadherin	Cadherin domain
PF00031	1	Cstb	Cystatin	Cystatin domain
PF00056	1	Mdh2	Ldh_1_N	lactate/malate dehydrogenase, NAD binding domain
PF00057	1	Lrp1	Ldl_recept_a	Low-density lipoprotein receptor domain class A
PF00058	1	Lrp1	Ldl_recept_b	Low-density lipoprotein receptor repeat class B
PF00071	1	Ran	Ras	Ras family
PF00074	1	Ang	RnaseA	Pancreatic ribonuclease
PF00078	1	Tert	RVT_1	Reverse transcriptase (RNA-dependent DNA polymerase)
PF00079	1	Serpinh1	Serpin	Serpin (serine protease inhibitor)
PF00082	1	Pcsk9	Peptidase_S8	Subtilase family
PF00092	1	Col14a1	VWA	von Willebrand factor type A domain
PF00102	1	Ptpn1	Y_phosphatase	Protein-tyrosine phosphatase
PF00106	1	Hsd17b10	adh_short	short chain dehydrogenase
PF00109	1	Fasn	ketoacyl-synt	Beta-ketoacyl synthase, N-terminal domain
PF00113	1	Eno1	Enolase_C	Enolase, C-terminal TIM barrel domain
PF00128	1	Slc3a2	Alpha-amylase	Alpha amylase, catalytic domain
PF00130	1	Arhgef28	C1_1	Phorbol esters/diacylglycerol binding domain (C1 domain)
PF00132	1	Eif2b5	Hexapep	Bacterial transferase hexapeptide (six repeats)
PF00157	1	Pou5f1	Pou	Pou domain - N-terminal to homeobox domain
PF00166	1	Hspe1	Cpn10	Chaperonin 10 Kd subunit
PF00170	1	Jun	bZIP_1	bZIP transcription factor
PF00178	1	Spi1	Ets	Ets-domain
PF00186	1	Dhfr	DHFR_1	Dihydrofolate reductase
PF00189	1	Rps3	Ribosomal_S3_C	Ribosomal protein S3, C-terminal domain
PF00203	1	Rps15	Ribosomal_S19	Ribosomal protein S19
PF00204	1	Top2a	DNA_gyraseB	DNA gyrase B
PF00224	1	Pkm	PK	Pyruvate kinase, barrel domain
PF00225	1	Kif1c	Kinesin	Kinesin motor domain
PF00227	1	Psma6	Proteasome	Proteasome subunit
PF00231	1	Atp5c1	ATP-synt	ATP synthase
PF00235	1	Pfn1	Profilin	Profilin
PF00241	1	Twf2	Cofilin_ADF	Cofilin/tropomyosin-type actin-binding protein
PF00249	1	Dnajc2	Myb_DNA-binding	Myb-like DNA-binding domain
PF00253	1	Mrps14	Ribosomal_S14	Ribosomal protein S14p/S29e
PF00274	1	Aldoa	Glycolytic	Fructose-bisphosphate aldolase class-I
PF00281	1	Rpl11	Ribosomal_L5	Ribosomal protein L5
PF00285	1	Cs	Citrate_synt	Citrate synthase, C-terminal domain
PF00288	1	Mvk	GHMP_kinases_N	GHMP kinases N terminal domain
PF00294	1	Adk	PfkB	pfkB family carbohydrate kinase
PF00303	1	Tyms	Thymidylat_synt	Thymidylate synthase
PF00306	1	Atp5a1	ATP-synt_ab_C	ATP synthase alpha/beta chain, C terminal domain
PF00318	1	Rpsa	Ribosomal_S2	Ribosomal protein S2
PF00326	1	Apeh	Peptidase_S9	Prolyl oligopeptidase family
PF00334	1	Nme1	NDK	Nucleoside diphosphate kinase
PF00338	1	Rps20	Ribosomal_S10	Ribosomal protein S10p/S20e
PF00347	1	Rpl9	Ribosomal_L6	Ribosomal protein L6
PF00348	1	Fdps	polyprenyl_synt	Polyprenyl synthetase
PF00350	1	Dnm1	Dynamin_N	Dynamin family
PF00378	1	Auh	ECH_1	Enoyl-CoA hydratase/isomerase
PF00386	1	Caprin2	C1q	C1q domain
PF00396	1	Grn	Granulin	Granulin
PF00410	1	Rps15a	Ribosomal_S8	Ribosomal protein S8
PF00416	1	Rps18	Ribosomal_S13	Ribosomal protein S13/S18
PF00418	1	Map4	Tubulin-binding	Tau and MAP protein, tubulin-binding repeat
PF00433	1	Pkn2	Pkinase_C	Protein kinase C terminal domain
PF00436	1	Ssbp1	SSB	Single-strand binding protein family
PF00453	1	Mrpl20	Ribosomal_L20	Ribosomal protein L20
PF00462	1	Glrx3	Glutaredoxin	Glutaredoxin
PF00478	1	Impdh2	IMPDH	IMP dehydrogenase / GMP reductase domain
PF00514	1	Kpna2	Arm	Armadillo/beta-catenin-like repeat
PF00521	1	Top2a	DNA_topoisoIV	DNA gyrase/topoisomerase IV, subunit A
PF00531	1	Thoc1	Death	Death domain
PF00549	1	Suclg1	Ligase_CoA	CoA-ligase
PF00550	1	Fasn	PP-binding	Phosphopantetheine attachment site
PF00562	1	Polr2b	RNA_pol_Rpb2_6	RNA polymerase Rpb2, domain 6
PF00565	1	Snd1	SNase	Staphylococcal nuclease homologue
PF00569	1	Ep300	ZZ	Zinc finger, ZZ type
PF00570	1	Exosc10	HRDC	HRDC domain
PF00571	1	Impdh2	CBS	CBS domain
PF00578	1	Prdx1	AhpC-TSA	AhpC/TSA family
PF00581	1	Tst	Rhodanese	Rhodanese-like domain
PF00596	1	Add1	Aldolase_II	Class II Aldolase and Adducin N-terminal domain
PF00612	1	Myo5a	IQ	IQ calmodulin-binding motif
PF00623	1	Polr2a	RNA_pol_Rpb1_2	RNA polymerase Rpb1, domain 2
PF00637	1	Cltc	Clathrin	Region in Clathrin and VPS
PF00638	1	Ranbp2	Ran_BP1	RanBP1 domain
PF00645	1	Parp1	zf-PARP	Poly(ADP-ribose) polymerase and DNA-Ligase Zn-finger region
PF00646	1	Kdm2b	F-box	F-box domain
PF00647	1	Eef1g	EF1G	Elongation factor 1 gamma, conserved domain
PF00651	1	Abtb1	BTB	BTB/POZ domain
PF00670	1	Ahcyl1	AdoHcyase_NAD	S-adenosyl-L-homocysteine hydrolase, NAD binding domain
PF00673	1	Rpl11	Ribosomal_L5_C	ribosomal L5P family C-terminus
PF00696	1	Aldh18a1	AA_kinase	Amino acid kinase family
PF00707	1	Mtif3	IF3_C	Translation initiation factor IF-3, C-terminal domain
PF00736	1	Eef1d	EF1_GNE	EF-1 guanine nucleotide exchange domain
PF00748	1	Cast	Calpain_inhib	Calpain inhibitor
PF00762	1	Fech	Ferrochelatase	Ferrochelatase
PF00764	1	Ass1	Arginosuc_synth	Arginosuccinate synthase
PF00786	1	Cdc42ep4	PBD	P21-Rho-binding domain
PF00788	1	Grb7	RA	Ras association (RalGDS/AF-6) domain
PF00827	1	Rpl15	Ribosomal_L15e	Ribosomal L15
PF00829	1	Mrpl21	Ribosomal_L21p	Ribosomal prokaryotic L21 protein
PF00830	1	Mrpl28	Ribosomal_L28	Ribosomal L28 family
PF00831	1	Rpl35	Ribosomal_L29	Ribosomal L29 protein
PF00832	1	Rpl39	Ribosomal_L39	Ribosomal L39 protein
PF00833	1	Rps17	Ribosomal_S17e	Ribosomal S17
PF00838	1	Tpt1	TCTP	Translationally controlled tumour protein
PF00850	1	Hdac2	Hist_deacetyl	Histone deacetylase domain
PF00861	1	Mrpl18	Ribosomal_L18p	Ribosomal L18 of archaea, bacteria, mitoch. and chloroplast
PF00889	1	Tsfm	EF_TS	Elongation factor TS
PF00899	1	Uba1	ThiF	ThiF family
PF00900	1	Rps4x	Ribosomal_S4e	Ribosomal family S4e
PF00928	1	Arcn1	Adap_comp_sub	Adaptor complexes medium subunit family
PF00940	1	Polrmt	RNA_pol	DNA-dependent RNA polymerase
PF00975	1	Fasn	Thioesterase	Thioesterase domain
PF00995	1	Stxbp1	Sec1	Sec1 family
PF00996	1	Gdi2	GDI	GDP dissociation inhibitor
PF01016	1	Mrpl27	Ribosomal_L27	Ribosomal L27 protein
PF01018	1	Gtpbp10	GTP1_OBG	GTP1/OBG
PF01028	1	Top1	Topoisom_I	Eukaryotic DNA topoisomerase I, catalytic core
PF01031	1	Dnm1	Dynamin_M	Dynamin central region
PF01033	1	Endou	Somatomedin_B	Somatomedin B domain
PF01042	1	Rida	Ribonuc_L-PSP	Endoribonuclease L-PSP
PF01044	1	Ctnna1	Vinculin	Vinculin family
PF01055	1	Ganab	Glyco_hydro_31	Glycosyl hydrolases family 31
PF01088	1	Uchl5	Peptidase_C12	Ubiquitin carboxyl-terminal hydrolase, family 1
PF01090	1	Rps19	Ribosomal_S19e	Ribosomal protein S19e
PF01092	1	Rps6	Ribosomal_S6e	Ribosomal protein S6e
PF01131	1	Top3b	Topoisom_bac	DNA topoisomerase
PF01133	1	Erh	ER	Enhancer of rudimentary
PF01134	1	Mto1	GIDA	Glucose inhibited division protein A
PF01139	1	Rtcb	RtcB	tRNA-splicing ligase RtcB
PF01142	1	Pus7l	TruD	tRNA pseudouridine synthase D (TruD)
PF01157	1	Rpl21	Ribosomal_L21e	Ribosomal protein L21e
PF01159	1	Rpl6	Ribosomal_L6e	Ribosomal protein L6e
PF01161	1	Pebp1	PBP	Phosphatidylethanolamine-binding protein
PF01165	1	Mrps21	Ribosomal_S21	Ribosomal protein S21
PF01171	1	Ctu1	ATP_bind_3	PP-loop family
PF01172	1	Sbds	SBDS	Shwachman-Bodian-Diamond syndrome (SBDS) protein
PF01195	1	Ptrh1	Pept_tRNA_hydro	Peptidyl-tRNA hydrolase
PF01198	1	Rpl31	Ribosomal_L31e	Ribosomal protein L31e
PF01199	1	Rpl34	Ribosomal_L34e	Ribosomal protein L34e
PF01200	1	Rps28	Ribosomal_S28e	Ribosomal protein S28e
PF01217	1	Arcn1	Clat_adaptor_s	Clathrin adaptor complex small chain
PF01222	1	Lbr	ERG4_ERG24	Ergosterol biosynthesis ERG4/ERG24 family
PF01246	1	Rpl24	Ribosomal_L24e	Ribosomal protein L24e
PF01247	1	Rpl35a	Ribosomal_L35Ae	Ribosomal protein L35Ae
PF01249	1	Rps21	Ribosomal_S21e	Ribosomal protein S21e
PF01250	1	Mrps6	Ribosomal_S6	Ribosomal protein S6
PF01251	1	Rps7	Ribosomal_S7e	Ribosomal protein S7e
PF01266	1	Dmgdh	DAO	FAD dependent oxidoreductase
PF01280	1	Rpl19	Ribosomal_L19e	Ribosomal protein L19e
PF01281	1	Mrpl9	Ribosomal_L9_N	Ribosomal protein L9, N-terminal domain
PF01282	1	Rps24	Ribosomal_S24e	Ribosomal protein S24e
PF01283	1	Rps26	Ribosomal_S26e	Ribosomal protein S26e
PF01294	1	Rpl13	Ribosomal_L13e	Ribosomal protein L13e
PF01300	1	Yrdc	Sua5_yciO_yrdC	Telomere recombination
PF01351	1	Rnaseh2a	RNase_HII	Ribonuclease HII
PF01381	1	Edf1	HTH_3	Helix-turn-helix
PF01391	1	Col14a1	Collagen	Collagen triple helix repeat (20 copies)
PF01394	1	Cltc	Clathrin_propel	Clathrin propeller repeat
PF01406	1	Cars	tRNA-synt_1e	tRNA synthetases class I (C) catalytic domain
PF01422	1	Nfx1	zf-NF-X1	NF-X1 type zinc finger
PF01426	1	Dnmt1	BAH	BAH domain
PF01433	1	Lta4h	Peptidase_M1	Peptidase family M1
PF01462	1	Dcn	LRRNT	Leucine rich repeat N-terminal domain
PF01535	1	Lrpprc	PPR	PPR repeat
PF01571	1	Dmgdh	GCV_T	Aminomethyltransferase folate-binding domain
PF01593	1	Kdm1a	Amino_oxidase	Flavin containing amine oxidoreductase
PF01599	1	Rps27a	Ribosomal_S27	Ribosomal protein S27a
PF01667	1	Rps27l	Ribosomal_S27e	Ribosomal protein S27
PF01728	1	Ftsj3	FtsJ	FtsJ-like methyltransferase
PF01743	1	Trnt1	PolyA_pol	Poly A polymerase head domain
PF01749	1	Kpna2	IBB	Importin beta binding domain
PF01775	1	Rpl18a	Ribosomal_L18A	Ribosomal proteins 50S-L18Ae/60S-L20/60S-L18A
PF01776	1	Rpl22	Ribosomal_L22e	Ribosomal L22e protein family
PF01777	1	Rpl27	Ribosomal_L27e	Ribosomal L27e protein family
PF01780	1	Rpl37a	Ribosomal_L37ae	Ribosomal L37ae protein family
PF01783	1	Mrpl32	Ribosomal_L32p	Ribosomal L32p protein family
PF01812	1	Mthfsd	5-FTHF_cyc-lig	5-formyltetrahydrofolate cyclo-ligase family
PF01843	1	Myo5a	DIL	DIL domain
PF01849	1	Btf3	NAC	NAC domain
PF01868	1	Pop4	UPF0086	Domain of unknown function UPF0086
PF01876	1	Rpp30	RNase_P_p30	RNase P subunit p30
PF01907	1	Rpl37	Ribosomal_L37e	Ribosomal protein L37e
PF01912	1	Eif6	eIF-6	eIF-6 family
PF01922	1	Srp19	SRP19	SRP19 protein
PF01929	1	Rpl14	Ribosomal_L14e	Ribosomal protein L14
PF01936	1	Marf1	NYN	NYN domain
PF01965	1	Park7	DJ-1_PfpI	DJ-1/PfpI family
PF01966	1	Samhd1	HD	HD domain
PF01980	1	Trmo	UPF0066	Uncharacterised protein family UPF0066
PF02135	1	Ep300	zf-TAZ	TAZ zinc finger
PF02149	1	Mark2	KA1	Kinase associated domain 1
PF02165	1	Wt1	WT1	Wilm's tumour protein
PF02172	1	Ep300	KIX	KIX domain
PF02179	1	Bag4	BAG	BAG domain
PF02181	1	Diaph1	FH2	Formin Homology 2 Domain
PF02184	1	Crnkl1	HAT	HAT (Half-A-TPR) repeat
PF02185	1	Pkn2	HR1	Hr1 repeat
PF02186	1	Gtf2e2	TFIIE_beta	TFIIE beta subunit core domain
PF02190	1	Lonp1	LON_substr_bdg	ATP-dependent protease La (LON) substrate-binding domain
PF02208	1	Sorbs2	Sorb	Sorbin homologous domain
PF02212	1	Dnm1	GED	Dynamin GTPase effector domain
PF02213	1	Gigyf2	GYF	GYF domain
PF02214	1	Kctd12	BTB_2	BTB/POZ domain
PF02225	1	Tfrc	PA	PA domain
PF02229	1	Sub1	PC4	Transcriptional Coactivator p15 (PC4)
PF02259	1	Prkdc	FAT	FAT domain
PF02272	1	Aars	DHHA1	DHHA1 domain
PF02290	1	Srp14	SRP14	Signal recognition particle 14kD protein
PF02330	1	C1qbp	MAM33	Mitochondrial glycoprotein
PF02338	1	Otud4	OTU	OTU-like cysteine protease
PF02359	1	Vcp	CDC48_N	Cell division protein 48 (CDC48), N-terminal domain
PF02383	1	Synj2	Syja_N	SacI homology domain
PF02390	1	Mettl1	Methyltransf_4	Putative methyltransferase
PF02403	1	Sars2	Seryl_tRNA_N	Seryl-tRNA synthetase N-terminal domain
PF02453	1	Rtn4	Reticulon	Reticulon
PF02463	1	Smc1a	SMC_N	RecF/RecN/SMC N terminal domain
PF02525	1	Nqo1	Flavodoxin_2	Flavodoxin-like fold
PF02598	1	Spout1	Methyltrn_RNA_3	Putative RNA methyltransferase
PF02629	1	Suclg1	CoA_binding	CoA binding domain
PF02671	1	Sin3a	PAH	Paired amphipathic helix repeat
PF02731	1	Snw1	SKIP_SNW	SKIP/SNW domain
PF02791	1	Baz2a	DDT	DDT domain
PF02798	1	Eef1g	GST_N	Glutathione S-transferase, N-terminal domain
PF02801	1	Fasn	Ketoacyl-synt_C	Beta-ketoacyl synthase, C-terminal domain
PF02809	1	Psmd4	UIM	Ubiquitin interaction motif
PF02816	1	Eef2k	Alpha_kinase	Alpha-kinase family
PF02862	1	Sec23ip	DDHD	DDHD domain
PF02866	1	Mdh2	Ldh_1_C	lactate/malate dehydrogenase, alpha/beta C-terminal domain
PF02874	1	Atp5a1	ATP-synt_ab_N	ATP synthase alpha/beta family, beta-barrel domain
PF02877	1	Parp1	PARP_reg	Poly(ADP-ribose) polymerase, regulatory domain
PF02887	1	Pkm	PK_C	Pyruvate kinase, alpha/beta domain
PF02919	1	Top1	Topoisom_I_N	Eukaryotic DNA topoisomerase I, DNA binding fragment
PF02933	1	Vcp	CDC48_2	Cell division protein 48 (CDC48), domain 2
PF02970	1	Tbca	TBCA	Tubulin binding cofactor A
PF02985	1	Ipo5	HEAT	HEAT repeat
PF03028	1	Dync1h1	Dynein_heavy	Dynein heavy chain and region D6 of dynein motor
PF03126	1	Rtf1	Plus-3	Plus-3 domain
PF03147	1	Fars2	FDX-ACB	Ferredoxin-fold anticodon binding domain
PF03184	1	Jrk	DDE_1	DDE superfamily endonuclease
PF03221	1	Jrk	HTH_Tnp_Tc5	Tc5 transposase DNA-binding domain
PF03266	1	Ntpcr	NTPase_1	NTPase
PF03271	1	Mapre1	EB1	EB1-like C-terminal motif
PF03291	1	Rnmt	Pox_MCEL	mRNA capping enzyme
PF03297	1	Rps25	Ribosomal_S25	S25 ribosomal protein
PF03343	1	Sart1	SART-1	SART-1 family
PF03368	1	Dicer1	Dicer_dimer	Dicer dimerisation domain
PF03463	1	Etf1	eRF1_1	eRF1 domain 1
PF03464	1	Etf1	eRF1_2	eRF1 domain 2
PF03465	1	Etf1	eRF1_3	eRF1 domain 3
PF03484	1	Farsb	B5	tRNA synthetase B5 domain
PF03485	1	Rars	Arg_tRNA_synt_N	Arginyl tRNA synthetase N terminal domain
PF03531	1	Ssrp1	SSrecog	Structure-specific recognition protein (SSRP1)
PF03546	1	Tcof1	Treacle	Treacher Collins syndrome protein Treacle
PF03587	1	Emg1	EMG1	EMG1/NEP1 methyltransferase
PF03657	1	Nip7	UPF0113	Uncharacterised protein family (UPF0113)
PF03660	1	Phf5a	PHF5	PHF5-like protein
PF03715	1	Noc2l	Noc2	Noc2p family
PF03726	1	Pnpt1	PNPase	Polyribonucleotide nucleotidyltransferase, RNA binding domain
PF03732	1	Peg10	Retrotrans_gag	Retrotransposon gag protein
PF03813	1	Nol6	Nrap	Nrap protein
PF03850	1	Gtf2h3	Tfb4	Transcription factor Tfb4
PF03853	1	Edc3	YjeF_N	YjeF-related protein N-terminus
PF03868	1	Rpl6	Ribosomal_L6e_N	Ribosomal protein L6, N-terminal domain
PF03874	1	Polr2d	RNA_pol_Rpb4	RNA polymerase Rpb4
PF03876	1	Polr2g	SHS2_Rpb7-N	SHS2 domain found in N terminus of Rpb7p/Rpc25p/MJ0397
PF03879	1	Ccdc86	Cgr1	Cgr1 family
PF03911	1	Sec61b	Sec61_beta	Sec61beta family
PF03939	1	Rpl23a	Ribosomal_L23eN	Ribosomal protein L23, N-terminal domain
PF03943	1	Nxf1	TAP_C	TAP C-terminal domain
PF03952	1	Eno1	Enolase_N	Enolase, N-terminal domain
PF03957	1	Jun	Jun	Jun-like transcription factor
PF03998	1	Utp11	Utp11	Utp11 protein
PF04006	1	Mphosph10	Mpp10	Mpp10 protein
PF04031	1	Las1l	Las1	Las1-like
PF04046	1	Zcchc8	PSP	PSP
PF04054	1	Cnot1	Not1	CCR4-Not complex component, Not1
PF04096	1	Nup98	Nucleoporin2	Nucleoporin autopeptidase
PF04135	1	Nop10	Nop10p	Nucleolar RNA-binding protein, Nop10p family
PF04147	1	Nop14	Nop14	Nop14-like family
PF04158	1	Dcaf13	Sof1	Sof1-like domain
PF04189	1	Trmt6	Gcd10p	Gcd10p family
PF04201	1	Tpd52l2	TPD52	Tumour protein D52 family
PF04218	1	Jrk	CENP-B_N	CENP-B N-terminal DNA-binding domain
PF04253	1	Tfrc	TFR_dimer	Transferrin receptor-like dimerisation domain
PF04280	1	Mrpl45	Tim44	Tim44-like domain
PF04389	1	Tfrc	Peptidase_M28	Peptidase family M28
PF04433	1	Kdm1a	SWIRM	SWIRM domain
PF04438	1	Ddx59	zf-HIT	HIT zinc finger
PF04493	1	Endov	Endonuclease_5	Endonuclease V
PF04557	1	Qars	tRNA_synt_1c_R2	Glutaminyl-tRNA synthetase, non-specific RNA binding region part 2
PF04558	1	Qars	tRNA_synt_1c_R1	Glutaminyl-tRNA synthetase, non-specific RNA binding region part 1
PF04560	1	Polr2b	RNA_pol_Rpb2_7	RNA polymerase Rpb2, domain 7
PF04561	1	Polr2b	RNA_pol_Rpb2_2	RNA polymerase Rpb2, domain 2
PF04563	1	Polr2b	RNA_pol_Rpb2_1	RNA polymerase beta subunit
PF04564	1	Rbbp6	U-box	U-box domain
PF04565	1	Polr2b	RNA_pol_Rpb2_3	RNA polymerase Rpb2, domain 3
PF04566	1	Polr2b	RNA_pol_Rpb2_4	RNA polymerase Rpb2, domain 4
PF04567	1	Polr2b	RNA_pol_Rpb2_5	RNA polymerase Rpb2, domain 5
PF04597	1	Rpn1	Ribophorin_I	Ribophorin I
PF04615	1	Utp14a	Utp14	Utp14 protein
PF04696	1	Pnn	Pinin_SDK_memA	pinin/SDK/memA/ protein conserved region
PF04697	1	Pnn	Pinin_SDK_N	pinin/SDK conserved region
PF04732	1	Vim	Filament_head	Intermediate filament head (DNA binding) region
PF04758	1	Fau	Ribosomal_S30	Ribosomal protein S30
PF04774	1	Serbp1	HABP4_PAI-RBP1	Hyaluronan / mRNA binding family
PF04858	1	Nelfcd	TH1	TH1 protein
PF04869	1	Uso1	Uso1_p115_head	Uso1 / p115 like vesicle tethering protein, head region
PF04871	1	Uso1	Uso1_p115_C	Uso1 / p115 like vesicle tethering protein, C terminal region
PF04874	1	Mak16	Mak16	Mak16 protein C-terminal region
PF04921	1	Fam50a	XAP5	XAP5, circadian clock regulator
PF04931	1	Mybbp1a	DNA_pol_phi	DNA polymerase phi
PF04935	1	Surf6	SURF6	Surfeit locus protein 6
PF04939	1	Rrs1	RRS1	Ribosome biogenesis regulatory protein (RRS1)
PF04950	1	Tsr1	RIBIOP_C	40S ribosome biogenesis protein Tsr1 and BMS1 C-terminal
PF04959	1	Srrt	ARS2	Arsenite-resistance protein 2
PF04981	1	Nmd3	NMD3	NMD3 family
PF04983	1	Polr2a	RNA_pol_Rpb1_3	RNA polymerase Rpb1, domain 3
PF04990	1	Polr2a	RNA_pol_Rpb1_7	RNA polymerase Rpb1, domain 7
PF04992	1	Polr2a	RNA_pol_Rpb1_6	RNA polymerase Rpb1, domain 6
PF04997	1	Polr2a	RNA_pol_Rpb1_1	RNA polymerase Rpb1, domain 1
PF04998	1	Polr2a	RNA_pol_Rpb1_5	RNA polymerase Rpb1, domain 5
PF05000	1	Polr2a	RNA_pol_Rpb1_4	RNA polymerase Rpb1, domain 4
PF05001	1	Polr2a	RNA_pol_Rpb1_R	RNA polymerase Rpb1 C-terminal repeat
PF05011	1	Dbr1	DBR1	Lariat debranching enzyme, C-terminal domain
PF05018	1	Cfap20	DUF667	Protein of unknown function (DUF667)
PF05026	1	Dcp2	DCP2	Dcp2, box A domain
PF05047	1	Mrpl43	L51_S25_CI-B8	Mitochondrial ribosomal protein L51 / S25 / CI-B8 domain
PF05091	1	Eif3d	eIF-3_zeta	Eukaryotic translation initiation factor 3 subunit 7 (eIF-3)
PF05110	1	Aff2	AF-4	AF-4 proto-oncoprotein
PF05127	1	Nat10	Helicase_RecD	Helicase
PF05148	1	Rrp8	Methyltransf_8	Hypothetical methyltransferase
PF05178	1	Kri1	Kri1	KRI1-like family
PF05182	1	Fip1l1	Fip1	Fip1 motif
PF05198	1	Mtif3	IF3_N	Translation initiation factor IF-3, N-terminal domain
PF05216	1	Unc50	UNC-50	UNC-50 family
PF05221	1	Ahcyl1	AdoHcyase	S-adenosyl-L-homocysteine hydrolase
PF05291	1	Bysl	Bystin	Bystin
PF05362	1	Lonp1	Lon_C	Lon protease (S16) C-terminal proteolytic domain
PF05386	1	Tep1	TEP1_N	TEP1 N-terminal domain
PF05391	1	Sart3	Lsm_interact	Lsm interaction motif
PF05406	1	Parp1	WGR	WGR domain
PF05470	1	Eif3c	eIF-3c_N	Eukaryotic translation initiation factor 3 subunit 8 N-terminus
PF05615	1	Thoc7	THOC7	Tho complex subunit 7
PF05652	1	Dcps	DcpS	Scavenger mRNA decapping enzyme (DcpS) N-terminal
PF05783	1	Dync1li1	DLIC	Dynein light intermediate chain (DLIC)
PF05793	1	Gtf2f1	TFIIF_alpha	Transcription initiation factor IIF, alpha subunit (TFIIF-alpha)
PF05831	1	Piwil1	GAGE	GAGE protein
PF05881	1	Cnp	CNPase	2',3'-cyclic nucleotide 3'-phosphodiesterase (CNP or CNPase)
PF05889	1	Sepsecs	SepSecS	O-phosphoseryl-tRNA(Sec) selenium transferase, SepSecS
PF05890	1	Ebna1bp2	Ebp2	Eukaryotic rRNA processing protein EBP2
PF05918	1	Api5	API5	Apoptosis inhibitory protein 5 (API5)
PF05964	1	Kmt2c	FYRN	F/Y-rich N-terminus
PF05965	1	Kmt2c	FYRC	F/Y rich C-terminus
PF05971	1	Mettl16	Methyltransf_10	Protein of unknown function (DUF890)
PF05994	1	Cyfip1	FragX_IP	Cytoplasmic Fragile-X interacting family
PF05997	1	Rrp1b	Nop52	Nucleolar protein,Nop52
PF06001	1	Ep300	DUF902	Domain of Unknown Function (DUF902)
PF06012	1	Huwe1	DUF908	Domain of Unknown Function (DUF908)
PF06025	1	Huwe1	DUF913	Domain of Unknown Function (DUF913)
PF06047	1	Nkap	SynMuv_product	Ras-induced vulval development antagonist
PF06102	1	Rrp36	DUF947	Domain of unknown function (DUF947)
PF06209	1	Nelfb	COBRA1	Cofactor of BRCA1 (COBRA1)
PF06220	1	Snrpc	zf-U1	U1 zinc finger
PF06229	1	Frg1	FRG1	FRG1-like domain
PF06244	1	Ccdc124	DUF1014	Protein of unknown function (DUF1014)
PF06268	1	Fscn1	Fascin	Fascin domain
PF06297	1	Tes	PET	PET Domain
PF06345	1	Diaph1	Drf_DAD	DRF Autoregulatory Domain
PF06346	1	Diaph1	Drf_FH1	Formin Homology Region 1
PF06350	1	Lipe	HSL_N	Hormone-sensitive lipase (HSL) N-terminus
PF06367	1	Diaph1	Drf_FH3	Diaphanous FH3 Domain
PF06371	1	Diaph1	Drf_GBD	Diaphanous GTPase-binding Domain
PF06413	1	Ngrn	Neugrin	Neugrin
PF06424	1	Prpf6	PRP1_N	PRP1 splicing factor, N-terminal
PF06464	1	Dnmt1	DMAP_binding	DMAP1-binding Domain
PF06470	1	Smc1a	SMC_hinge	SMC proteins Flexible Hinge Domain
PF06479	1	Rnasel	Ribonuc_2-5A	Ribonuclease 2-5A
PF06487	1	Sap18	SAP18	Sin3 associated polypeptide p18 (SAP18)
PF06544	1	Prpf3	DUF1115	Protein of unknown function (DUF1115)
PF06658	1	Prkrip1	DUF1168	Protein of unknown function (DUF1168)
PF06732	1	Pes1	Pescadillo_N	Pescadillo N-terminus
PF06733	1	Ddx11	DEAD_2	DEAD_2
PF06747	1	Chchd1	CHCH	CHCH domain
PF06858	1	Gtpbp4	NOG1	Nucleolar GTP-binding protein 1 (NOG1)
PF06859	1	Mepce	Bin3	Bicoid-interacting protein 3 (Bin3)
PF06862	1	Diexf	UTP25	Utp25, U3 small nucleolar RNA-associated SSU processome protein 25
PF07002	1	Cpne3	Copine	Copine
PF07159	1	Cyfip1	DUF1394	Protein of unknown function (DUF1394)
PF07392	1	Cdkn2a	P19Arf_N	Cyclin-dependent kinase inhibitor 2a p19Arf N-terminus
PF07496	1	Morc3	zf-CW	CW-type Zinc Finger
PF07500	1	Dido1	TFIIS_M	Transcription factor S-II (TFIIS), central domain
PF07539	1	Utp20	DRIM	Down-regulated in metastasis
PF07540	1	Noc3l	NOC3p	Nucleolar complex-associated protein
PF07541	1	Eif2s1	EIF_2_alpha	Eukaryotic translation initiation factor 2 alpha subunit
PF07645	1	Lrp1	EGF_CA	Calcium-binding EGF domain
PF07686	1	Vsig8	V-set	Immunoglobulin V-set domain
PF07690	1	Slc16a3	MFS_1	Major Facilitator Superfamily
PF07714	1	Map3k20	Pkinase_Tyr	Protein tyrosine kinase
PF07719	1	Fkbp4	TPR_2	Tetratricopeptide repeat
PF07728	1	Dync1h1	AAA_5	AAA domain (dynein-related subfamily)
PF07780	1	Ftsj3	Spb1_C	Spb1 C-terminal domain
PF07859	1	Lipe	Abhydrolase_3	alpha/beta hydrolase fold
PF07926	1	Tpr	TPR_MLP1_2	TPR/MLP1/MLP2-like protein
PF07946	1	Ccdc47	DUF1682	Protein of unknown function (DUF1682)
PF08007	1	Riox1	Cupin_4	Cupin superfamily protein
PF08032	1	Mrm1	SpoU_sub_bind	RNA 2'-O ribose methyltransferase substrate binding
PF08043	1	Xirp1	Xin	Xin repeat
PF08061	1	Ddx5	P68HR	P68HR (NUC004) repeat
PF08062	1	Nop2	P120R	P120R (NUC006) repeat
PF08063	1	Parp1	PADR1	PADR1 (NUC008) domain
PF08065	1	Mki67	K167R	K167R (NUC007) repeat
PF08066	1	Exosc10	PMC2NT	PMC2NT (NUC016) domain
PF08067	1	Hnrnpk	ROKNT	ROKNT (NUC014) domain
PF08068	1	Dkc1	DKCLD	DKCLD (NUC011) domain
PF08069	1	Rps13	Ribosomal_S13_N	Ribosomal S13/S15 N-terminal domain
PF08070	1	Top2a	DTHCT	DTHCT (NUC029) region
PF08071	1	Rps4x	RS4NT	RS4NT (NUC023) domain
PF08082	1	Prpf8	PRO8NT	PRO8NT (NUC069), PrP8 N-terminal domain
PF08083	1	Prpf8	PROCN	PROCN (NUC071) domain
PF08084	1	Prpf8	PROCT	PROCT (NUC072) domain
PF08142	1	Tsr1	AARP2CN	AARP2CN (NUC121) domain
PF08144	1	Pum3	CPL	CPL (NUC119) domain
PF08145	1	Bop1	BOP1NT	BOP1NT (NUC169) domain
PF08147	1	Ddx54	DBP10CT	DBP10CT (NUC160) domain
PF08148	1	Skiv2l2	DSHCT	DSHCT (NUC185) domain
PF08149	1	Wdr46	BING4CT	BING4CT (NUC141) domain
PF08153	1	Gnl2	NGP1NT	NGP1NT (NUC091) domain
PF08155	1	Gtpbp4	NOGCT	NOGCT (NUC087) domain
PF08157	1	Nol7	NUC129	NUC129 domain
PF08161	1	Rrp12	NUC173	NUC173 domain
PF08163	1	Prkdc	NUC194	NUC194 domain
PF08164	1	Aatf	TRAUB	Apoptosis-antagonizing transcription factor, C-terminal
PF08166	1	Pelp1	NUC202	NUC202 domain
PF08167	1	Pelp1	RIX1	rRNA processing/ribosome biogenesis
PF08168	1	Nol11	NUC205	NUC205 domain
PF08208	1	Cd3eap	RNA_polI_A34	DNA-directed RNA polymerase I subunit RPA34.5
PF08214	1	Ep300	HAT_KAT11	Histone acetylation protein
PF08231	1	Syf2	SYF2	SYF2 splicing factor
PF08238	1	Eef2k	Sel1	Sel1 repeat
PF08240	1	Cryz	ADH_N	Alcohol dehydrogenase GroES-like domain
PF08241	1	Alkbh8	Methyltransf_11	Methyltransferase domain
PF08242	1	Fasn	Methyltransf_12	Methyltransferase domain
PF08295	1	Sin3a	Sin3_corepress	Sin3 family co-repressor
PF08312	1	U2surp	cwf21	cwf21 domain
PF08321	1	Ppp5c	PPP5	PPP5 TPR repeat region
PF08351	1	Nat10	DUF1726	Domain of unknown function (DUF1726)
PF08385	1	Dync1h1	DHC_N1	Dynein heavy chain, N-terminal region 1
PF08393	1	Dync1h1	DHC_N2	Dynein heavy chain, N-terminal region 2
PF08433	1	Pstk	KTI12	Chromatin associated protein KTI12
PF08447	1	Per2	PAS_3	PAS fold
PF08512	1	Ssrp1	Rtt106	Histone chaperone Rttp106-like
PF08523	1	Edf1	MBF1	Multiprotein bridging factor 1
PF08524	1	Ccdc59	rRNA_processing	rRNA processing
PF08544	1	Mvk	GHMP_kinases_C	GHMP kinases C terminal
PF08555	1	Fam32a	DUF1754	Eukaryotic family of unknown function (DUF1754)
PF08561	1	Mrpl54	Ribosomal_L37	Mitochondrial ribosomal protein L37
PF08572	1	Prpf3	PRP3	pre-mRNA processing factor 3 (PRP3)
PF08585	1	Tdrd3	RMI1_N	RecQ mediated genome instability protein
PF08625	1	Tbl3	Utp13	Utp13 specific WD40 associated domain
PF08640	1	Utp6	U3_assoc_6	U3 small nucleolar RNA-associated protein 6
PF08652	1	Dxo	RAI1	RAI1 like PD-(D/E)XK nuclease
PF08659	1	Fasn	KR	KR domain
PF08675	1	Parn	RNA_bind	RNA binding domain
PF08698	1	Dnttip2	Fcf2	Fcf2 pre-rRNA processing
PF08701	1	Gnl3	GN3L_Grn1	GNL3L/Grn1 putative GTPase
PF08711	1	Ppp1r10	Med26	TFIIS helical bundle-like domain
PF08766	1	Dek	DEK_C	DEK C terminal domain
PF08767	1	Xpo1	CRM1_C	CRM1 C terminal
PF08783	1	Rbbp6	DWNN	DWNN domain
PF08785	1	Xrcc5	Ku_PK_bind	Ku C terminal domain like
PF08790	1	Lyar	zf-LYAR	LYAR-type C2HC zinc finger
PF08797	1	Hltf	HIRAN	HIRAN domain
PF08799	1	Prpf4	PRP4	pre-mRNA processing factor 4 (PRP4) like
PF08912	1	Rock2	Rho_Binding	Rho Binding
PF08920	1	Sf3b1	SF3b1	Splicing factor 3B subunit 1
PF08938	1	Hbs1l	HBS1_N	HBS1 N-terminus
PF08947	1	Grb7	BPS	BPS (Between PH and SH2)
PF08952	1	Synj2	DUF1866	Domain of unknown function (DUF1866)
PF08953	1	Coro1a	DUF1899	Domain of unknown function (DUF1899)
PF08954	1	Coro1a	Trimer_CC	Trimerisation motif
PF09004	1	Alkbh8	DUF1891	Domain of unknown function (DUF1891)
PF09030	1	Ep300	Creb_binding	Creb binding
PF09073	1	Srfbp1	BUD22	BUD22
PF09088	1	Ncbp1	MIF4G_like	MIF4G like
PF09090	1	Ncbp1	MIF4G_like_2	MIF4G like
PF09127	1	Lta4h	Leuk-A4-hydro_C	Leukotriene A4 hydrolase, C-terminal
PF09128	1	Arhgef1	RGS-like	Regulator of G protein signalling-like domain
PF09162	1	Nxf1	Tap-RNA_bind	Tap, RNA-binding
PF09180	1	Eprs	ProRS-C_1	Prolyl-tRNA synthetase, C-terminal
PF09268	1	Cltc	Clathrin-link	Clathrin, heavy-chain linker
PF09282	1	Pym1	Mago-bind	Mago binding
PF09334	1	Mars	tRNA-synt_1g	tRNA synthetases class I (M)
PF09336	1	Vcp	Vps4_C	Vps4 C terminal oligomerisation domain
PF09358	1	Uba1	E1_UFD	Ubiquitin fold domain
PF09360	1	Cisd2	zf-CDGSH	Iron-binding zinc finger CDGSH type
PF09368	1	Utp3	Sas10	Sas10 C-terminal domain
PF09371	1	Srbd1	Tex_N	Tex-like protein N-terminal domain
PF09377	1	Sbds	SBDS_C	SBDS protein C-terminal domain
PF09384	1	Utp15	UTP15_C	UTP15 C terminal
PF09405	1	Casc3	Btz	CASC3/Barentsz eIF4AIII binding
PF09412	1	Endou	XendoU	Endoribonuclease XendoU
PF09416	1	Upf1	UPF1_Zn_bind	RNA helicase (UPF2 interacting domain)
PF09420	1	Nop16	Nop16	Ribosome biogenesis protein Nop16
PF09429	1	Wbp11	Wbp11	WW domain binding protein 11
PF09440	1	Eif3e	eIF3_N	eIF3 subunit 6 N terminal domain
PF09465	1	Lbr	LBR_tudor	Lamin-B receptor of TUDOR domain
PF09731	1	Immt	Mitofilin	Mitochondrial inner membrane protein
PF09732	1	Cactin	CactinC_cactus	Cactus-binding C-terminus of cactin protein
PF09733	1	Suz12	VEFS-Box	VEFS-Box of polycomb protein
PF09736	1	Bud13	Bud13	Pre-mRNA-splicing factor of RES complex
PF09745	1	Nsrp1	DUF2040	Coiled-coil domain-containing protein 55 (DUF2040)
PF09750	1	Sfswap	DRY_EERY	Alternative splicing regulator
PF09766	1	Thoc5	FimP	Fms-interacting protein
PF09785	1	Prpf31	Prp31_C	Prp31 C terminal domain
PF09805	1	Nol12	Nop25	Nucleolar protein 12 (25kDa)
PF09809	1	Mrpl41	MRP-L27	Mitochondrial ribosomal protein L27
PF09812	1	Mrpl40	MRP-L28	Mitochondrial ribosomal protein L28
PF10037	1	Ptcd2	MRP-S27	Mitochondrial 28S ribosomal protein S27
PF10075	1	Eif3k	CSN8_PSD8_EIF3K	CSN8/PSMD8/EIF3K family
PF10169	1	Llph	Laps	Learning-associated protein
PF10175	1	Mphosph6	MPP6	M-phase phosphoprotein 6
PF10208	1	Manf	Armet	Degradation arginine-rich protein for mis-folding
PF10210	1	Mrpl42	MRP-S32	Mitochondrial 28S ribosomal protein S32
PF10213	1	Mrps35	MRP-S28	Mitochondrial ribosomal subunit protein
PF10236	1	Dap3	DAP3	Mitochondrial ribosomal death-associated protein 3
PF10246	1	Mrps28	MRP-S35	Mitochondrial ribosomal protein MRP-S35
PF10252	1	Pdap1	PP28	Casein kinase substrate phosphoprotein PP28
PF10255	1	Eif3l	Paf67	RNA polymerase I-associated factor PAF67
PF10258	1	Phax	RNA_GG_bind	PHAX RNA-binding domain
PF10262	1	Selenoh	Rdx	Rdx family
PF10288	1	Ctu2	CTU2	Cytoplasmic tRNA 2-thiolation protein 2
PF10309	1	Ncbp3	NCBP3	Nuclear cap-binding protein subunit 3
PF10312	1	Cactin	Cactin_mid	Conserved mid region of cactin
PF10357	1	Kin	Kin17_mid	Domain of Kin17 curved DNA-binding protein
PF10417	1	Prdx1	1-cysPrx_C	C-terminal domain of 1-Cys peroxiredoxin
PF10447	1	Exosc1	EXOSC1	Exosome component EXOSC1/CSL4
PF10453	1	Nufip1	NUFIP1	Nuclear fragile X mental retardation-interacting protein 1 (NUFIP1)
PF10469	1	Ascc1	AKAP7_NLS	AKAP7 2'5' RNA ligase-like domain
PF10477	1	Eif4enif1	EIF4E-T	Nucleocytoplasmic shuttling protein for mRNA cap-binding EIF4E
PF10484	1	Mrps23	MRP-S23	Mitochondrial ribosomal protein S23
PF10500	1	Arl6ip4	SR-25	Nuclear RNA-splicing-associated protein
PF10541	1	Syne1	KASH	Nuclear envelope localisation domain
PF10584	1	Psma6	Proteasome_A_N	Proteasome subunit A N-terminal signature
PF10585	1	Uba1	UBA_e1_thiolCys	Ubiquitin-activating enzyme active site
PF10587	1	Eef1d	EF-1_beta_acid	Eukaryotic elongation factor 1 beta central acidic region
PF10596	1	Prpf8	U6-snRNA_bdg	U6-snRNA interacting domain of PrP8
PF10597	1	Prpf8	U5_2-snRNA_bdg	U5-snRNA binding site 2 of PrP8
PF10598	1	Prpf8	RRM_4	RNA recognition motif of the spliceosomal PrP8
PF10660	1	Cisd2	MitoNEET_N	Iron-containing outer mitochondrial membrane protein N-terminus
PF11262	1	Thoc2	Tho2	Transcription factor/nuclear export subunit protein 2
PF11365	1	Mtcl1	SOGA	Protein SOGA
PF11467	1	Psip1	LEDGF	Lens epithelium-derived growth factor (LEDGF)
PF11532	1	Hnrnpm	HnRNP_M	Heterogeneous nuclear ribonucleoprotein M
PF11538	1	Snupn	Snurportin1	Snurportin1
PF11547	1	Ubr5	E3_UbLigase_EDD	E3 ubiquitin ligase EDD
PF11608	1	Marf1	Limkain-b1	Limkain b1
PF11616	1	Ezh2	EZH2_WD-Binding	WD repeat binding protein EZH2
PF11627	1	Hnrnpa1	HnRNPA1	Nuclear factor hnRNPA1
PF11707	1	Urb1	Npa1	Ribosome 60S biogenesis N-terminal
PF11708	1	Slu7	Slu7	Pre-mRNA splicing Prp18-interacting factor
PF11718	1	Cpsf3	CPSF73-100_C	Pre-mRNA 3'-end-processing endonuclease polyadenylation factor C-term
PF11732	1	Thoc2	Thoc2	Transcription- and export-related complex subunit
PF11764	1	Setd1b	N-SET	COMPASS (Complex proteins associated with Set1p) component N
PF11831	1	Cdc5l	Myb_Cef	pre-mRNA splicing factor component
PF11861	1	Ftsj3	DUF3381	Domain of unknown function (DUF3381)
PF11931	1	Sf3a3	DUF3449	Domain of unknown function (DUF3449)
PF11952	1	Cdkn2aip	XTBD	XRN-Two Binding Domain, XTBD
PF11957	1	Thoc1	efThoc1	THO complex subunit 1 transcription elongation factor
PF12009	1	Tert	Telomerase_RBD	Telomerase ribonucleoprotein complex - RNA binding domain
PF12047	1	Dnmt1	DNMT1-RFD	Cytosine specific DNA methyltransferase replication foci domain
PF12066	1	Srrt	DUF3546	Domain of unknown function (DUF3546)
PF12108	1	Sf3a3	SF3a60_bindingd	Splicing factor SF3a60 binding domain
PF12110	1	Nup98	Nup96	Nuclear protein 96
PF12114	1	Per2	Period_C	Period protein 2/3C-terminal region
PF12134	1	Prpf8	PRP8_domainIV	PRP8 domain IV core
PF12185	1	Ranbp2	IR1-M	Nup358/RanBP2 E3 ligase domain
PF12196	1	Nifk	hNIFK_binding	FHA Ki67 binding domain of hNIFK
PF12220	1	Snrnp70	U1snRNP70_N	U1 small nuclear ribonucleoprotein of 70kDa MW N terminal
PF12230	1	Sf3a1	PRP21_like_P	Pre-mRNA splicing factor PRP21 like protein
PF12328	1	Pop7	Rpp20	Rpp20 subunit of nuclear RNase MRP and P
PF12336	1	Sox2	SOXp	SOX transcription factor
PF12341	1	Wdhd1	Mcl1_mid	Minichromosome loss protein, Mcl1, middle region
PF12347	1	Mef2c	HJURP_C	Holliday junction regulator protein family C-terminal repeat
PF12353	1	Eif3g	eIF3g	Eukaryotic translation initiation factor 3 subunit G
PF12413	1	Dlx2	DLL_N	Homeobox protein distal-less-like N terminal
PF12444	1	Sox9	Sox_N	Sox developmental protein N terminal
PF12478	1	Ubap2	DUF3697	Ubiquitin-associated protein 2
PF12485	1	Samsn1	SLY	Lymphocyte signaling adaptor protein
PF12509	1	Fam208a	DUF3715	Protein of unknown function (DUF3715)
PF12513	1	Supv3l1	SUV3_C	Mitochondrial degradasome RNA helicase subunit C terminal
PF12547	1	Atxn1	ATXN-1_C	Capicua transcriptional repressor modulator
PF12569	1	Naa15	NARP1	NMDA receptor-regulated protein 1
PF12627	1	Trnt1	PolyA_pol_RNAbd	Probable RNA and SrmB- binding site of polymerase A
PF12662	1	Lrp1	cEGF	Complement Clr-like EGF-like
PF12706	1	Elac2	Lactamase_B_2	Beta-lactamase superfamily domain
PF12721	1	Zbp1	RHIM	RIP homotypic interaction motif
PF12745	1	Eif2ak4	HGTP_anticodon2	Anticodon binding domain of tRNAs
PF12752	1	R3hdm2	SUZ	SUZ domain
PF12774	1	Dync1h1	AAA_6	Hydrolytic ATP binding site of dynein motor region D1
PF12777	1	Dync1h1	MT	Microtubule-binding stalk of dynein motor
PF12780	1	Dync1h1	AAA_8	P-loop containing dynein motor region D4
PF12781	1	Dync1h1	AAA_9	ATP-binding dynein motor region D5
PF12807	1	Cluh	eIF3_p135	Translation initiation factor eIF3 subunit 135
PF12820	1	Brca1	BRCT_assoc	Serine-rich domain associated with BRCT
PF12842	1	Cnot1	DUF3819	Domain of unknown function (DUF3819)
PF12848	1	Abcf1	ABC_tran_Xtn	ABC transporter
PF12871	1	Prpf38a	PRP38_assoc	Pre-mRNA-splicing factor 38-associated hydrophilic C-term
PF12923	1	Rrp7a	RRP7	Ribosomal RNA-processing protein 7 (RRP7)
PF12936	1	Kri1	Kri1_C	KRI1-like family C-terminal
PF12938	1	Tnrc6c	M_domain	M domain of GW182
PF12999	1	Prkcsh	PRKCSH-like	Glucosidase II beta subunit-like
PF13012	1	Eif3f	MitMem_reg	Maintenance of mitochondrial structure and function
PF13015	1	Prkcsh	PRKCSH_1	Glucosidase II beta subunit-like protein
PF13041	1	Ptcd3	PPR_2	PPR repeat family
PF13234	1	Skiv2l2	rRNA_proc-arch	rRNA-processing arch domain
PF13236	1	Cluh	CLU	Clustered mitochondria
PF13251	1	Heatr6	DUF4042	Domain of unknown function (DUF4042)
PF13271	1	Tep1	DUF4062	Domain of unknown function (DUF4062)
PF13299	1	Cpsf2	CPSF100_C	Cleavage and polyadenylation factor 2 C-terminal
PF13306	1	Tlr8	LRR_5	Leucine rich repeats (6 copies)
PF13307	1	Ddx11	Helicase_C_2	Helicase C-terminal domain
PF13325	1	Mcrs1	MCRS_N	N-terminal region of micro-spherule protein
PF13339	1	Aatf	AATF-Che1	Apoptosis antagonizing transcription factor
PF13405	1	Pef1	EF-hand_6	EF-hand domain
PF13519	1	Psmd4	VWA_2	von Willebrand factor type A domain
PF13538	1	Helb	UvrD_C_2	UvrD-like helicase C-terminal domain
PF13606	1	Rnasel	Ank_3	Ankyrin repeat
PF13639	1	Dzip3	zf-RING_2	Ring finger domain
PF13691	1	Elac2	Lactamase_B_4	tRNase Z endonuclease
PF13718	1	Nat10	GNAT_acetyltr_2	GNAT acetyltransferase 2
PF13725	1	Nat10	tRNA_bind_2	Possible tRNA binding domain
PF13802	1	Ganab	Gal_mutarotas_2	Galactose mutarotase-like
PF13847	1	Mepce	Methyltransf_31	Methyltransferase domain
PF13862	1	Bccip	BCIP	p21-C-terminal region-binding protein
PF13869	1	Nudt21	NUDIX_2	Nucleotide hydrolase
PF13907	1	Chd2	DUF4208	Domain of unknown function (DUF4208)
PF13932	1	Mto1	GIDA_assoc	GidA associated domain
PF14046	1	Nr0b1	NR_Repeat	Nuclear receptor repeat
PF14048	1	Mbd2	MBD_C	C-terminal domain of methyl-CpG binding protein 2 and 3
PF14204	1	Rpl5	Ribosomal_L18_c	Ribosomal L18 C-terminal region
PF14370	1	Top1	Topo_C_assoc	C-terminal topoisomerase domain
PF14374	1	Rpl4	Ribos_L4_asso_C	60S ribosomal protein L4 C-terminal domain
PF14377	1	Huwe1	DUF4414	Domain of unknown function (DUF4414)
PF14604	1	Sorbs2	SH3_9	Variant SH3 domain
PF14617	1	Cmss1	CMS1	U3-containing 90S pre-ribosomal complex subunit
PF14622	1	Drosha	Ribonucleas_3_3	Ribonuclease-III-like
PF14634	1	Trim28	zf-RING_5	zinc-RING finger domain
PF14700	1	Polrmt	RPOL_N	DNA-directed RNA polymerase N-terminal
PF14765	1	Fasn	PS-DH	Polyketide synthase dehydratase
PF14818	1	Mtcl1	DUF4482	Domain of unknown function (DUF4482)
PF14887	1	Ubtf	HMG_box_5	HMG (high mobility group) box 5
PF14943	1	Mrps26	MRP-S26	Mitochondrial ribosome subunit S26
PF14955	1	Mrps24	MRP-S24	Mitochondrial ribosome subunit S24
PF14957	1	Cdc42ep4	BORG_CEP	Cdc42 effector
PF15044	1	Cluh	CLU_N	Mitochondrial function, CLU-N-term
PF15230	1	Srrm4	SRRM_C	Serine/arginine repetitive matrix protein C-terminus
PF15247	1	Slbp	SLBP_RNA_bind	Histone RNA hairpin-binding protein RNA-binding domain
PF15250	1	Rftn1	Raftlin	Raftlin
PF15266	1	Ccdc9	DUF4594	Domain of unknown function (DUF4594)
PF15276	1	Mki67	PP1_bind	Protein phosphatase 1 binding
PF15293	1	Nufip2	NUFIP2	Nuclear fragile X mental retardation-interacting protein 2
PF15320	1	Fam103a1	RAM	mRNA cap methylation, RNMT-activating mini protein
PF15423	1	Flywch2	FLYWCH_N	FLYWCH-type zinc finger-containing protein
PF15433	1	Mrps31	MRP-S31	Mitochondrial 28S ribosomal protein S31
PF15467	1	Scg3	SGIII	Secretogranin-3
PF15477	1	Knop1	SMAP	Small acidic protein family
PF15519	1	Rbm39	RBM39linker	linker between RRM2 and RRM3 domains in RBM39 protein
PF15612	1	Baz2a	WHIM1	WSTF, HB1, Itc1p, MBD9 motif 1
PF15613	1	Baz2a	WSD	Williams-Beuren syndrome DDT (WSD), D-TOX E motif
PF15684	1	Rps19bp1	AROS	Active regulator of SIRT1, or 40S ribosomal protein S19-binding 1
PF15686	1	Mtdh	LYRIC	Lysine-rich CEACAM1 co-isolated protein family
PF15696	1	Rad51ap1	RAD51_interact	RAD51 interacting motif
PF15785	1	Smg1	SMG1	Serine/threonine-protein kinase smg-1
PF15815	1	Mkrn1	MKRN1_C	E3 ubiquitin-protein ligase makorin-1, C-terminal
PF15880	1	Ndufv3	NDUFV3	NADH dehydrogenase [ubiquinone] flavoprotein 3, mitochondrial
PF15906	1	Nosip	zf-NOSIP	Zinc-finger of nitric oxide synthase-interacting protein
PF15996	1	Pnisr	PNISR	Arginine/serine-rich protein PNISR
PF16004	1	Eftud2	EFTUD2	116 kDa U5 small nuclear ribonucleoprotein component N-terminus
PF16006	1	Nusap1	NUSAP	Nucleolar and spindle-associated protein
PF16028	1	Slc3a2	SLC3A2_N	Solute carrier family 3 member 2 N-terminus
PF16034	1	Jakmip1	JAKMIP_CC3	JAKMIP CC3 domain
PF16097	1	Fxr1	FXR_C3	Fragile X-related 1 protein C-terminal region 3
PF16098	1	Fmr1	FXMR_C2	Fragile X-related mental retardation protein C-terminal region 2
PF16121	1	Rps4x	40S_S4_C	40S ribosomal protein S4 C-terminus
PF16122	1	Rpsa	40S_SA_C	40S ribosomal protein SA C-terminus
PF16134	1	Thoc2	THOC2_N	THO complex subunit 2 N-terminus
PF16174	1	Serbp1	IHABP4_N	Intracellular hyaluronan-binding protein 4 N-terminal
PF16183	1	Kif1c	Kinesin_assoc	Kinesin-associated
PF16186	1	Kpna2	Arm_3	Atypical Arm repeat
PF16190	1	Uba1	E1_FCCH	Ubiquitin-activating enzyme E1 FCCH domain
PF16191	1	Uba1	E1_4HB	Ubiquitin-activating enzyme E1 four-helix bundle
PF16197	1	Fasn	KAsynt_C_assoc	Ketoacyl-synthetase C-terminal extension
PF16198	1	Dkc1	TruB_C_2	tRNA pseudouridylate synthase B C-terminal domain
PF16201	1	Urb1	NopRA1	Nucleolar pre-ribosomal-associated protein 1
PF16205	1	Rps11	Ribosomal_S17_N	Ribosomal_S17 N-terminal
PF16275	1	Sf1	SF1-HH	Splicing factor 1 helix-hairpin domain
PF16276	1	Npm1	NPM1-C	Nucleophosmin C-terminal domain
PF16278	1	Aptx	zf-C2HE	C2HE / C2H2 / C2HC zinc-binding finger
PF16294	1	Acin1	RSB_motif	RNSP1-SAP18 binding (RSB) motif
PF16350	1	Dmgdh	FAO_M	FAD dependent oxidoreductase central domain
PF16368	1	Cpeb1	CEBP1_N	Cytoplasmic polyadenylation element-binding protein 1 N-terminus
PF16399	1	Aqr	Aquarius_N	Intron-binding protein aquarius N-terminus
PF16415	1	Cnot1	CNOT1_CAF1_bind	CCR4-NOT transcription complex subunit 1 CAF1-binding domain
PF16417	1	Cnot1	CNOT1_TTP_bind	CCR4-NOT transcription complex subunit 1 TTP binding domain
PF16418	1	Cnot1	CNOT1_HEAT	CCR4-NOT transcription complex subunit 1 HEAT repeat
PF16472	1	Lrp1	DUF5050	Domain of unknown function (DUF5050)
PF16503	1	Ctu1	zn-ribbon_14	Zinc-ribbon
PF16564	1	Mbd2	MBDa	p55-binding region of Methyl-CpG-binding domain proteins MBD
PF16575	1	Nol9	CLP1_P	mRNA cleavage and polyadenylation factor CLP1 P-loop
PF16589	1	Pes1	BRCT_2	BRCT domain, a BRCA1 C-terminus domain
PF16661	1	Cpsf2	Lactamase_B_6	Metallo-beta-lactamase superfamily domain
PF16699	1	Cstf1	CSTF1_dimer	Cleavage stimulation factor subunit 1, dimerisation domain
PF16717	1	Dnajc2	RAC_head	Ribosome-associated complex head domain
PF16725	1	Nvl	Nucleolin_bd	Nucleolin binding domain
PF16837	1	Sf3a3	SF3A3	Pre-mRNA-splicing factor SF3A3, of SF3a complex, Prp9
PF16866	1	Kdm2b	PHD_4	PHD-finger
PF16879	1	Sin3a	Sin3a_C	C-terminal domain of Sin3a protein
PF16898	1	Top2a	TOPRIM_C	C-terminal associated domain of TOPRIM
PF16906	1	Rpl26	Ribosomal_L26	Ribosomal proteins L26 eukaryotic, L24P archaeal
PF16921	1	Srbd1	Tex_YqgF	Tex protein YqgF-like domain
PF16969	1	Srp68	SRP68	RNA-binding signal recognition particle 68
PF17125	1	Nop2	Methyltr_RsmF_N	N-terminal domain of 16S rRNA methyltransferase RsmF
PF17144	1	Rpl5	Ribosomal_L5e	Ribosomal large subunit proteins 60S L5, and 50S L18
PF17180	1	Zcchc24	zf-3CxxC_2	Zinc-binding domain

## Sheet: Pfam of curated RBPs
PfamAccession	#RBP	RNA binding proteins (RBPs)	PfamID	Description
PF00076	34	Celf1,Celf2,Cirbp,Dazl,Elavl1,Hnrnpa2b1,Hnrnph1,Hnrnpl,Msi1,Msi2,Nono,Pabpc1,Pabpn1,Ppargc1a,Ptbp1,Ptbp2,Rbfox1,Rbfox2,Rbfox3,Rbm10,Rbm17,Rbm3,Rbm8a,Setd1b,Srsf1,Srsf2,Srsf3,Srsf4,Srsf5,Srsf6,Srsf7,Syncrip,Tardbp,U2af1	RRM_1	RNA recognition motif. (a.k.a. RRM, RBD, or RNP domain)
PF00642	8	Mbnl1,Mbnl2,Rc3h1,U2af1,Zfp36,Zfp36l1,Zfp36l2,Zfp36l3	zf-CCCH	Zinc finger C-x8-C-x5-C-x3-H type (and similar)
PF00271	6	Chd2,Ddx39b,Ddx5,Dhx15,Dicer1,Eif4a3	Helicase_C	Helicase conserved C-terminal domain
PF00013	5	Fmr1,Hnrnpk,Khdrbs3,Nova1,Pcbp2	KH_1	KH domain
PF00270	4	Ddx39b,Ddx5,Dhx15,Eif4a3	DEAD	DEAD/DEAH box helicase
PF00313	4	Lin28a,Lin28b,Ybx2,Ybx3	CSD	'Cold-shock' DNA-binding domain
PF00505	4	Sox11,Sox2,Sox9,Tfam	HMG_box	HMG (high mobility group) box
PF00856	4	Ezh2,Kmt2c,Prdm14,Setd1b	SET	SET domain
PF00035	3	Adar,Dgcr8,Drosha	dsrm	Double-stranded RNA binding motif
PF02170	3	Ago2,Ago4,Dicer1	PAZ	PAZ domain
PF12414	3	Rbfox1,Rbfox2,Rbfox3	Fox-1_C	Calcitonin gene-related peptide regulator C terminal
PF00069	2	Cdk9,Csnk1e	Pkinase	Protein kinase domain
PF00098	2	Lin28a,Lin28b	zf-CCHC	Zinc knuckle
PF00183	2	Hsp90b1,Trap1	HSP90	Hsp90 protein
PF00319	2	Mef2c,Srf	SRF-TF	SRF-type transcription factor (DNA-binding and dimerisation domain)
PF00385	2	Cbx6,Chd2	Chromo	Chromo (CHRromatin Organisation MOdifier) domain
PF00533	2	Brca1,Parp1	BRCT	BRCA1 C Terminus (BRCT) domain
PF00622	2	Hnrnpu,Trim25	SPRY	SPRY domain
PF00628	2	Kmt2c,Trim28	PHD	PHD-finger
PF00636	2	Dicer1,Drosha	Ribonuclease_3	Ribonuclease III domain
PF00643	2	Trim28,Trim71	zf-B_box	B-box zinc finger
PF00806	2	Pum1,Pum2	PUF	Pumilio-family RNA binding repeat
PF01429	2	Mbd2,Mecp2	MBD	Methyl-CpG binding domain
PF01582	2	Tlr7,Tlr9	TIR	TIR domain
PF01585	2	Rbm10,Rbm17	G-patch	G-patch domain
PF01593	2	Kdm1a,Kdm1b	Amino_oxidase	Flavin containing amine oxidoreductase
PF02008	2	Dnmt1,Kdm2b	zf-CXXC	CXXC zinc finger domain
PF02020	2	Eif4g2,Eif5	W2	eIF4-gamma/eIF5/eIF2-epsilon
PF02171	2	Ago2,Ago4	Piwi	Piwi domain
PF02373	2	Jmjd6,Kdm2b	JmjC	JmjC domain, hydroxylase
PF02518	2	Hsp90b1,Top2a	HATPase_c	Histidine kinase-, DNA gyrase B-, and HSP90-like ATPase
PF03165	2	Smad1,Smad3	MH1	MH1 domain
PF03166	2	Smad1,Smad3	MH2	MH2 domain
PF04433	2	Kdm1a,Kdm1b	SWIRM	SWIRM domain
PF04553	2	Zfp36l1,Zfp36l2	Tis11B_N	Tis11B like protein, N terminus
PF04851	2	Dicer1,Upf1	ResIII	Type III restriction enzyme, res subunit
PF08699	2	Ago2,Ago4	ArgoL1	Argonaute linker 1 domain
PF13855	2	Tlr7,Tlr9	LRR_8	Leucine rich repeat
PF16486	2	Ago2,Ago4	ArgoN	N-terminal domain of argonaute
PF16487	2	Ago2,Ago4	ArgoMid	Mid domain of argonaute
PF16488	2	Ago2,Ago4	ArgoL2	Argonaute linker 2 domain
PF00009	1	Gtpbp2	GTP_EFTU	Elongation factor Tu GTP binding domain
PF00097	1	Brca1	zf-C3HC4	Zinc finger, C3HC4 type (RING finger)
PF00102	1	Ptpn1	Y_phosphatase	Protein-tyrosine phosphatase
PF00104	1	Rara	Hormone_recep	Ligand-binding domain of nuclear hormone receptor
PF00105	1	Rara	zf-C4	Zinc finger, C4 type (two domains)
PF00176	1	Chd2	SNF2_N	SNF2 family N-terminal domain
PF00179	1	Ube2i	UQ_con	Ubiquitin-conjugating enzyme
PF00204	1	Top2a	DNA_gyraseB	DNA gyrase B
PF00224	1	Pkm	PK	Pyruvate kinase, barrel domain
PF00240	1	Sf3a1	ubiquitin	Ubiquitin family
PF00262	1	Calr	Calreticulin	Calreticulin family
PF00274	1	Aldoa	Glycolytic	Fructose-bisphosphate aldolase class-I
PF00281	1	Rpl11	Ribosomal_L5	Ribosomal protein L5
PF00396	1	Grn	Granulin	Granulin
PF00397	1	Prpf40a	WW	WW domain
PF00521	1	Top2a	DNA_topoisoIV	DNA gyrase/topoisomerase IV, subunit A
PF00560	1	Tlr7	LRR_1	Leucine Rich Repeat
PF00627	1	Huwe1	UBA	UBA/TS-N domain
PF00630	1	Trim71	Filamin	Filamin/ABP280 repeat
PF00632	1	Huwe1	HECT	HECT-domain (ubiquitin-transferase)
PF00641	1	Rbm10	zf-RanBP	Zn-finger in Ran binding protein and others
PF00644	1	Parp1	PARP	Poly(ADP-ribose) polymerase catalytic domain
PF00645	1	Parp1	zf-PARP	Poly(ADP-ribose) polymerase and DNA-Ligase Zn-finger region
PF00646	1	Kdm2b	F-box	F-box domain
PF00658	1	Pabpc1	PABP	Poly-adenylate binding protein, unique domain
PF00673	1	Rpl11	Ribosomal_L5_C	ribosomal L5P family C-terminus
PF00687	1	Rpl10a	Ribosomal_L1	Ribosomal protein L1p/L10e family
PF00850	1	Hdac2	Hist_deacetyl	Histone deacetylase domain
PF00940	1	Polrmt	RNA_pol	DNA-dependent RNA polymerase
PF01028	1	Top1	Topoisom_I	Eukaryotic DNA topoisomerase I, catalytic core
PF01189	1	Nsun2	Methyltr_RsmB-F	16S rRNA methyltransferase RsmB/F
PF01222	1	Lbr	ERG4_ERG24	Ergosterol biosynthesis ERG4/ERG24 family
PF01426	1	Dnmt1	BAH	BAH domain
PF01436	1	Trim71	NHL	NHL repeat
PF01751	1	Top2a	Toprim	Toprim domain
PF01805	1	Sf3a1	Surp	Surp module
PF01846	1	Prpf40a	FF	FF domain
PF01873	1	Eif5	eIF-5_eIF-2B	Domain found in IF2B/IF5
PF01966	1	Samhd1	HD	HD domain
PF02037	1	Hnrnpu	SAP	SAP domain
PF02137	1	Adar	A_deamin	Adenosine-deaminase (editase) domain
PF02295	1	Adar	z-alpha	Adenosine deaminase z-alpha domain
PF02463	1	Smc1a	SMC_N	RecF/RecN/SMC N terminal domain
PF02671	1	Sin3a	PAH	Paired amphipathic helix repeat
PF02792	1	Magoh	Mago_nashi	Mago nashi protein
PF02825	1	Huwe1	WWE	WWE domain
PF02847	1	Eif4g2	MA3	MA3 domain
PF02854	1	Eif4g2	MIF4G	MIF4G domain
PF02877	1	Parp1	PARP_reg	Poly(ADP-ribose) polymerase, regulatory domain
PF02887	1	Pkm	PK_C	Pyruvate kinase, alpha/beta domain
PF02919	1	Top1	Topoisom_I_N	Eukaryotic DNA topoisomerase I, DNA binding fragment
PF03126	1	Rtf1	Plus-3	Plus-3 domain
PF03368	1	Dicer1	Dicer_dimer	Dicer dimerisation domain
PF03660	1	Phf5a	PHF5	PHF5-like protein
PF04096	1	Nup98	Nucleoporin2	Nucleoporin autopeptidase
PF04408	1	Dhx15	HA2	Helicase associated domain (HA2)
PF04597	1	Rpn1	Ribophorin_I	Ribophorin I
PF04857	1	Cnot7	CAF1	CAF1 family ribonuclease
PF04988	1	Akap8	AKAP95	A-kinase anchoring protein 95 (AKAP95)
PF05063	1	Mettl3	MT-A70	MT-A70
PF05406	1	Parp1	WGR	WGR domain
PF05641	1	Fmr1	Agenet	Agenet domain
PF05741	1	Nanos2	zf-nanos	Nanos RNA binding domain
PF05964	1	Kmt2c	FYRN	F/Y-rich N-terminus
PF05965	1	Kmt2c	FYRC	F/Y rich C-terminus
PF05997	1	Rrp1b	Nop52	Nucleolar protein,Nop52
PF06003	1	Smn1	SMN	Survival motor neuron protein (SMN)
PF06012	1	Huwe1	DUF908	Domain of Unknown Function (DUF908)
PF06025	1	Huwe1	DUF913	Domain of Unknown Function (DUF913)
PF06058	1	Dcp1a	DCP1	Dcp1-like decapping family
PF06464	1	Dnmt1	DMAP_binding	DMAP1-binding Domain
PF06470	1	Smc1a	SMC_hinge	SMC proteins Flexible Hinge Domain
PF07496	1	Kdm1b	zf-CW	CW-type Zinc Finger
PF07528	1	Ilf2	DZF	DZF domain
PF07647	1	Samhd1	SAM_2	SAM domain (Sterile alpha motif)
PF07717	1	Dhx15	OB_NTP_bind	Oligonucleotide/oligosaccharide-binding (OB)-fold
PF08061	1	Ddx5	P68HR	P68HR (NUC004) repeat
PF08063	1	Parp1	PADR1	PADR1 (NUC008) domain
PF08067	1	Hnrnpk	ROKNT	ROKNT (NUC014) domain
PF08070	1	Top2a	DTHCT	DTHCT (NUC029) region
PF08075	1	Nono	NOPS	NOPS (NUC059) domain
PF08080	1	Hnrnph1	zf-RNPHF	RNPHF zinc finger
PF08166	1	Pelp1	NUC202	NUC202 domain
PF08167	1	Pelp1	RIX1	rRNA processing/ribosome biogenesis
PF08295	1	Sin3a	Sin3_corepress	Sin3 family co-repressor
PF08447	1	Per2	PAS_3	PAS fold
PF08517	1	Atxn1	AXH	Ataxin-1 and HBP1 module (AXH)
PF08662	1	Eif2a	eIF2A	Eukaryotic translation initiation factor eIF2A
PF08920	1	Sf3b1	SF3b1	Splicing factor 3B subunit 1
PF09011	1	Tfam	HMG_box_2	HMG-box domain
PF09416	1	Upf1	UPF1_Zn_bind	RNA helicase (UPF2 interacting domain)
PF09465	1	Lbr	LBR_tudor	Lamin-B receptor of TUDOR domain
PF09733	1	Suz12	VEFS-Box	VEFS-Box of polycomb protein
PF10373	1	Smg6	EST1_DNA_bind	Est1 DNA/RNA binding domain
PF10374	1	Smg6	EST1	Telomerase activating protein Est1
PF11616	1	Ezh2	EZH2_WD-Binding	WD repeat binding protein EZH2
PF11764	1	Setd1b	N-SET	COMPASS (Complex proteins associated with Set1p) component N
PF11976	1	Sumo2	Rad60-SLD	Ubiquitin-2 like Rad60 SUMO-like
PF12047	1	Dnmt1	DNMT1-RFD	Cytosine specific DNA methyltransferase replication foci domain
PF12110	1	Nup98	Nup96	Nuclear protein 96
PF12114	1	Per2	Period_C	Period protein 2/3C-terminal region
PF12230	1	Sf3a1	PRP21_like_P	Pre-mRNA splicing factor PRP21 like protein
PF12235	1	Fmr1	FXMRP1_C_core	Fragile X-related 1 protein core C terminal
PF12336	1	Sox2	SOXp	SOX transcription factor
PF12347	1	Mef2c	HJURP_C	Holliday junction regulator protein family C-terminal repeat
PF12444	1	Sox9	Sox_N	Sox developmental protein N terminal
PF12547	1	Atxn1	ATXN-1_C	Capicua transcriptional repressor modulator
PF12820	1	Brca1	BRCT_assoc	Serine-rich domain associated with BRCT
PF13445	1	Rc3h1	zf-RING_UBOX	RING-type zinc-finger
PF13532	1	Alkbh1	2OG-FeII_Oxy_2	2OG-Fe(II) oxygenase superfamily
PF13638	1	Smg6	PIN_4	PIN domain
PF13639	1	Dzip3	zf-RING_2	Ring finger domain
PF13765	1	Trim25	PRY	SPRY-associated domain
PF13907	1	Chd2	DUF4208	Domain of unknown function (DUF4208)
PF14048	1	Mbd2	MBD_C	C-terminal domain of methyl-CpG binding protein 2 and 3
PF14370	1	Top1	Topo_C_assoc	C-terminal topoisomerase domain
PF14377	1	Huwe1	DUF4414	Domain of unknown function (DUF4414)
PF14622	1	Drosha	Ribonucleas_3_3	Ribonuclease-III-like
PF14634	1	Trim28	zf-RING_5	zinc-RING finger domain
PF14700	1	Polrmt	RPOL_N	DNA-directed RNA polymerase N-terminal
PF15230	1	Srrm4	SRRM_C	Serine/arginine repetitive matrix protein C-terminus
PF15686	1	Mtdh	LYRIC	Lysine-rich CEACAM1 co-isolated protein family
PF15985	1	Exosc3	KH_6	KH domain
PF16098	1	Fmr1	FXMR_C2	Fragile X-related mental retardation protein C-terminal region 2
PF16274	1	Khdrbs3	Qua1	Qua1 domain
PF16366	1	Cpeb4	CEBP_ZZ	Cytoplasmic polyadenylation element-binding protein ZZ domain
PF16367	1	Cpeb4	RRM_7	RNA recognition motif
PF16564	1	Mbd2	MBDa	p55-binding region of Methyl-CpG-binding domain proteins MBD
PF16568	1	Khdrbs3	Sam68-YY	Tyrosine-rich domain of Sam68
PF16741	1	Dcp1a	mRNA_decap_C	mRNA-decapping enzyme C-terminus
PF16866	1	Kdm2b	PHD_4	PHD-finger
PF16879	1	Sin3a	Sin3a_C	C-terminal domain of Sin3a protein
PF16898	1	Top2a	TOPRIM_C	C-terminal associated domain of TOPRIM
PF17218	1	Cbx6	CBX7_C	CBX family C-terminal motif

## Sheet:  Strains of RBPs
RNA binding protein (RBP)	Strain/Stock	Allele ID	Allele Symbol	MGI Gene ID
A1cf	129/Sv-A1cf<tm1Ddsn>/NaJ	MGI:3690371	A1cf<tm1Ddsn>	MGI:1917115
A1cf	B6.FVB(129)-A1cf<Tg(Myh6-cre/Esr1*)1Jmk>/J	MGI:3050453	A1cf<Tg(Myh6-cre/Esr1*)1Jmk>	MGI:1917115
A1cf	STOCK A1cf<Tg(Myh6-cre/Esr1*)1Jmk>/J	MGI:3050453	A1cf<Tg(Myh6-cre/Esr1*)1Jmk>	MGI:1917115
Aars	B6.Cg-Aars<sti>/J	MGI:3618596	Aars<sti>	MGI:2384560
Adarb1	STOCK Adarb1<tm1.2Eme>/J	MGI:5700226	Adarb1<tm1.2Eme>	MGI:891999
Ago1	STOCK Ago1<tm1.1Tara>/J	MGI:5319524	Ago1<tm1.1Tara>	MGI:2446630
Ahnak	B6.129S1-Ahnak<tm1Vtm>/J	MGI:3040870	Ahnak<tm1Vtm>	MGI:1316648
Aimp1	C57BL/6-Tg(tetO-Aimp1)29872Mcla/J	MGI:5587972	Tg(tetO-Aimp1)29872Mcla	MGI:102774
Ass1	B6;129S7-Ass1<tm1Bay>/J	MGI:1857131	Ass1<tm1Bay>	MGI:88090
Ass1	B6Ei.P-Ass1<fold>/GrsrJ	MGI:3696404	Ass1<fold>	MGI:88090
Atxn1l	B6.129S7-Atxn1l<tm2.1Hzo>/J	MGI:5301616	Atxn1l<tm2.1Hzo>	MGI:3694797
Atxn1l	B6;129S7-Atxn1l<tm2Hzo>/J	MGI:5903201	Atxn1l<tm2Hzo>	MGI:3694797
Bicc1	B6SJL-Bicc1<tm1Emdr>/J	MGI:3711021	Bicc1<tm1Emdr>	MGI:1933388
Bicc1	C57BL/6J-Bicc1<b2b222Clo>/J	MGI:5285079	Bicc1<b2b222Clo>	MGI:1933388
Bzw1	C57BL/6NJ-Bzw1<em1(IMPC)J>/J	MGI:5763137	Bzw1<em1(IMPC)J>	MGI:1914132
Cast	FVB/N-Tg(Myh6-Cast)1Gwd/J	MGI:4437429	Tg(Myh6-Cast)1Gwd	MGI:1098236
Cdkn2a	B6.129S1-Cdkn2a<tm4Cjs>/J	MGI:3842647	Cdkn2a<tm4Cjs>	MGI:104738
Cdkn2a	B6.129X1-Cdkn2a<tm1Cjs>/KaiJ	MGI:1926877	Cdkn2a<tm1Cjs>	MGI:104738
Cdkn2a	B6.129X1-Dmtf1<tm1Cjs> Cdkn2a<tm1Cjs>/KaiJ	MGI:1926877	Cdkn2a<tm1Cjs>	MGI:104738
Cdkn2a	BALB/cAnPtJ	MGI:3036107	Cdkn2a<Pctr1-BALB/cAnPt>	MGI:104738
Celf4	129S1.129(Cg)-Celf4<tm1.1Frk>/Frk	MGI:5425629	Celf4<tm1.1Frk>	MGI:1932407
Celf4	B6.129-Celf4<tm1.1Frk>/Frk	MGI:5425629	Celf4<tm1.1Frk>	MGI:1932407
Celf4	C57BL/6J-Celf4<Ff>/Frk	MGI:3037035	Celf4<Ff>	MGI:1932407
Celf6	B6(Cg)-Celf6<tm1.2Jdd>/J	MGI:5494708	Celf6<tm1.2Jdd>	MGI:1923433
Chd3	C57BL/6NJ-Chd3<em1(IMPC)J>/Mmjax	MGI:5818701	Chd3<em1(IMPC)J>	MGI:1344395
Clns1a	B6.129P2-Clns1a<tm1Kwn>/J	MGI:1934011	Clns1a<tm1Kwn>	MGI:109638
Cltc	C57BL/6NJ-Cltc<em1(IMPC)J>/Mmjax	MGI:5823473	Cltc<em1(IMPC)J>	MGI:2388633
Cnp	B6;FVB-Tg(Cnp-EGFP/Rpl10a)JD368Htz/J	MGI:3850676	Tg(Cnp-EGFP/Rpl10a)JD368Htz	MGI:88437
Cnp	STOCK Tg(Cnp-EGFP*)1Qrlu/J	MGI:5584296	Tg(Cnp-EGFP*)1Qrlu	MGI:88437
Coro1a	B6.129-Coro1a<tm1Jpie>/J	MGI:3778894	Coro1a<tm1Jpie>	MGI:1345961
Cpsf7	C57BL/6NJ-Cpsf7<em1(IMPC)J>/Mmjax	MGI:5911628	Cpsf7<em1(IMPC)J>	MGI:1917826
Crkl	B6.129-Crkl<tm1Hkp>/J	MGI:2446094	Crkl<tm1Hkp>	MGI:104686
Crkl	B6;129S4-Crkl<tm1c(EUCOMM)Hmgu>/ImoJ	MGI:5825167	Crkl<tm1c(EUCOMM)Hmgu>	MGI:104686
Cs	A/J	MGI:3807581	Cs<ahl4-A/J>	MGI:88529
Cs	B6.A-(rs3676616-D10Utsw1)/Kjn	MGI:3807581	Cs<ahl4-A/J>	MGI:88529
Cs	C57BL/6J-Chr 10<A/J>/NaJ	MGI:3807581	Cs<ahl4-A/J>	MGI:88529
Cstb	129-Cstb<tm1Rm>/J	MGI:1861915	Cstb<tm1Rm>	MGI:109514
Cstf2t	B6;129S-Cstf2t<tm1Ccma>/J	MGI:3774168	Cstf2t<tm1Ccma>	MGI:1932622
Ctnna1	B6;129-Ctnna1<tm1Efu>/J	MGI:2677796	Ctnna1<tm1Efu>	MGI:88274
Ctnna1	C57BL/6J-Ctnna1<Tvrm5>/Pjn	MGI:5689559	Ctnna1<Tvrm5>	MGI:88274
Dap3	C57BL/6NJ-Dap3<em1(IMPC)J>/Mmjax	MGI:5911513	Dap3<em1(IMPC)J>	MGI:1929538
Dcn	B6.129S2(Cg)-Dcn<tm1.2Geno>/AecmJ	MGI:5660397	Dcn<tm1.2Geno>	MGI:94872
Ddx10	B6;129S1-Ddx10<m1J>/GrsrJ	MGI:5526028	Ddx10<m1J>	MGI:1924841
Ddx25	B6N.129S4-Ddx25<tm1Mld>/J	MGI:3045804	Ddx25<tm1Mld>	MGI:1353582
Ddx25	C57BL/6N-Tg(Ddx25*-EGFP)1Mld/J	MGI:5568393	Tg(Ddx25*-EGFP)1Mld	MGI:1353582
Ddx25	C57BL/6N-Tg(Ddx25-EGFP)1Mld/J	MGI:5568392	Tg(Ddx25-EGFP)1Mld	MGI:1353582
Dhx36	STOCK Dhx36<tm1.2Pmt>/JpvJ	MGI:5427960	Dhx36<tm1.2Pmt>	MGI:1919412
Diaph1	B6;129S1-Diaph1<tm1Asal>/J	MGI:3722153	Diaph1<tm1Asal>	MGI:1194490
Dlx2	C57BL/6J-Tg(Dlx2-cre,-mCherry)4Grsr/GrsrJ	MGI:5503129	Tg(Dlx2-cre,-mCherry)4Grsr	MGI:94902
Dlx2	C57BL/6J-Tg(Dlx2-cre,-mCherry)9Grsr/GrsrJ	MGI:5503130	Tg(Dlx2-cre,-mCherry)9Grsr	MGI:94902
Dnd1	129T1/Sv-Oca2<+> Tyr<c-ch> Dnd1<Ter>/J	MGI:2158668	Dnd1<Ter>	MGI:2447763
Dnm1	C57BL/6J-Dnm1<Ftfl>/FrkJ	MGI:3033341	Dnm1<Ftfl>	MGI:107384
Dnm1	FVB.B6-Dnm1<Ftfl>/Frk	MGI:3033341	Dnm1<Ftfl>	MGI:107384
Dnm1	STOCK Dnm1<tm2.1Pdc>/J	MGI:4457321	Dnm1<tm2.1Pdc>	MGI:107384
Dsp	B6.129-Dsp<tm1Efu>/J	MGI:2156542	Dsp<tm1Efu>	MGI:109611
Dsp	RB156Bnr/Ei-Dsp<rul>/GrsrJ	MGI:3511272	Dsp<rul>	MGI:109611
Dync1h1	C3H;101-Dync1h1<Swl>/PopJ	MGI:1861136	Dync1h1<Swl>	MGI:103147
Eef1a1	B6.Cg-Eef1a1<tm1Rck>/J	MGI:5548150	Eef1a1<tm1Rck>	MGI:1096881
Eef1a2	B6C3Fe a/a-Eef1a2<wst>/J	MGI:1857093	Eef1a2<wst>	MGI:1096317
Eef1b2	C57BL/6NJ-Eef1b2<em1(IMPC)J>/Mmjax	MGI:5823412	Eef1b2<em1(IMPC)J>	MGI:1929520
Eif1a	B6N;129S6-Eif1a<tm1Tcrl>/J	MGI:5692071	Eif1a<tm1Tcrl>	MGI:95298
Eif2ak4	B6.129S6-Eif2ak4<tm1.2Dron>/J	MGI:3582154	Eif2ak4<tm1.2Dron>	MGI:1353427
Eif2ak4	B6;129-Eif2ak4<tm1.1Dron>/J	MGI:3774318	Eif2ak4<tm1.1Dron>	MGI:1353427
Eif2s1	B6;129-Eif2s1<tm1Rjk>/J	MGI:2388264	Eif2s1<tm1Rjk>	MGI:95299
Eif3c	B6C3Fe a/a-Eif3c<Xs-J>/J	MGI:1856274	Eif3c<Xs-J>	MGI:1926966
Eif3c	C3HeB/FeJ-Eif3c<Xsl>/GrsrJ	MGI:3617494	Eif3c<Xsl>	MGI:1926966
Eif4g1	B6(Cg)-Eif4g1<tm1.1Mjff>/J	MGI:5466854	Eif4g1<tm1.1Mjff>	MGI:2384784
Eif4g1	B6.Cg-Eif4g1<tm1.2Mjff>/J	MGI:5607733	Eif4g1<tm1.2Mjff>	MGI:2384784
Ep300	129(B6)-Ep300<tm3Pkb>/J	MGI:3612049	Ep300<tm3Pkb>	MGI:1276116
Ep300	129S.129P2(B6)-Ep300<tm1Pkb>/J	MGI:3578128	Ep300<tm1Pkb>	MGI:1276116
Ep300	129S.129P2(B6)-Ep300<tm2Pkb>/J	MGI:3526150	Ep300<tm2Pkb>	MGI:1276116
Ep300	B6.129P2-Ep300<tm1Pkb>/J	MGI:3578128	Ep300<tm1Pkb>	MGI:1276116
Ep300	B6.129P2-Ep300<tm2Pkb>/J	MGI:3526150	Ep300<tm2Pkb>	MGI:1276116
Ep300	B6.129S4-Ep300<tm1Dli>/J	MGI:1858020	Ep300<tm1Dli>	MGI:1276116
Ep300	B6.129S6-Ep300<tm3Pkb>/J	MGI:3612049	Ep300<tm3Pkb>	MGI:1276116
Eya1	B6C3FeF1 a/A-Eya1<bor>/J	MGI:1857803	Eya1<bor>	MGI:109344
Eya1	C3HeB/FeJ-Eya1<bor>/J	MGI:1857803	Eya1<bor>	MGI:109344
Fam120a	C57BL/6NJ-Fam120a<em1(IMPC)J>/J	MGI:5781315	Fam120a<em1(IMPC)J>	MGI:2446163
Fars2	C57BL/6NJ-Fars2<em1(IMPC)J>/Mmjax	MGI:5817223	Fars2<em1(IMPC)J>	MGI:1917205
Fastk	B6.129S6(FVB)-Fastk<tm1.1Andp>/J	MGI:4461026	Fastk<tm1.1Andp>	MGI:1913837
Fech	C.Cg-Fech<m1Pas>/J	MGI:1858114	Fech<m1Pas>	MGI:95513
Fkbp4	STOCK Fkbp4<tm1Dvds>/J	MGI:3579432	Fkbp4<tm1Dvds>	MGI:95543
Flna	STOCK Flna<tm1.1Caw>/J	MGI:3699305	Flna<tm1.1Caw>	MGI:95556
Flnb	STOCK Flnb<tm1Vshn>/J	MGI:5620800	Flnb<tm1Vshn>	MGI:2446089
Fxr2	B6;129S7-Fxr2<tm1Cgr>/J	MGI:2388128	Fxr2<tm1Cgr>	MGI:1346074
Grb2	B6.C(Cg)-Grb2<tm1.1Lnit>/J	MGI:5568397	Grb2<tm1.1Lnit>	MGI:95805
H2-D1	B6.129P2-H2-K1<tm1Bpe> H2-D1<tm1Bpe>/DcrJ	MGI:1931445	H2-D1<tm1Bpe>	MGI:95896
H2-D1	B6By(CBy)-H2-D1<bm14>/(HZW42)ByJ	MGI:3577203	H2-D1<bm14>	MGI:95896
H2-D1	NOD.Cg-Prkdc<scid> H2-K1<tm1Bpe> H2-D1<tm1Bpe> Il2rg<tm1Wjl>/SzJ	MGI:1931445	H2-D1<tm1Bpe>	MGI:95896
H2-K1	B6.129P2-H2-K1<tm1Bpe> H2-D1<tm1Bpe>/DcrJ	MGI:1931444	H2-K1<tm1Bpe>	MGI:95904
H2-K1	C3H/HeOuJ-Maoa<Tg(H2-K1-Ifnb1)8Seif>/J	MGI:2180818	Maoa<Tg(H2-K1-Ifnb1)8Seif>	MGI:95904
H2-K1	NOD.Cg-Prkdc<scid> H2-K1<tm1Bpe> H2-D1<tm1Bpe> Il2rg<tm1Wjl>/SzJ	MGI:1931444	H2-K1<tm1Bpe>	MGI:95904
H2-K1	STOCK Grm7<Tg(SMN2)89Ahmb> Smn1<tm1Msd> Tg(H2-K1-tsA58)6Kio Tg(SMN2*delta7)4299Ahmb/J	MGI:4868476	Tg(H2-K1-tsA58)6Kio	MGI:95904
Hmgb1	B6.Cg-Hmgb1<tm1.1Rshw>/J	MGI:5629589	Hmgb1<tm1.1Rshw>	MGI:96113
Hoxb6	STOCK Tg(Hoxb6-cre)#Mku/J	MGI:4366041	Tg(Hoxb6-cre)#Mku	MGI:96187
Hspa1a	FVB/NJ-Tg(Hspa1a-luc,-EGFP)2Chco/J	MGI:4430500	Tg(Hspa1a-luc,-EGFP)2Chco	MGI:96244
Ifi208	B6;FVB-Tg(Cspg4-cre)1Akik/J	MGI:3778062	Tg(Cspg4-cre)1Akik	MGI:2442822
Ifih1	B6.Cg-Ifih1<tm1.1Cln>/J	MGI:3663677	Ifih1<tm1.1Cln>	MGI:1918836
Igf2bp3	C57BL/6NJ-Igf2bp3<em1(IMPC)J>/Mmjax	MGI:5825102	Igf2bp3<em1(IMPC)J>	MGI:1890359
Ighmbp2	B6.BKS-Ighmbp2<nmd-2J>/J	MGI:1857648	Ighmbp2<nmd-2J>	MGI:99954
Ighmbp2	B6.Cg-Ighmbp2<nmd-2J> Tg(Ttn-Ighmbp2)108Cx/Cx	MGI:1857648	Ighmbp2<nmd-2J>	MGI:99954
Ighmbp2	B6.Cg-Ighmbp2<nmd-2J> Tg(Ttn-Ighmbp2)108Cx/Cx	MGI:3785079	Tg(Ttn-Ighmbp2)108Cx	MGI:99954
Ighmbp2	B6.Cg-Ighmbp2<nmd-2J> Tg(Ttn-Ighmbp2)45Cx/Cx	MGI:1857648	Ighmbp2<nmd-2J>	MGI:99954
Ighmbp2	B6.Cg-Ighmbp2<nmd-2J> Tg(Ttn-Ighmbp2)45Cx/Cx	MGI:3785076	Tg(Ttn-Ighmbp2)45Cx	MGI:99954
Ighmbp2	B6.Cg-Tg(Eno2-Ighmbp2)90Cx Ighmbp2<nmd-2J>/Cx	MGI:1857648	Ighmbp2<nmd-2J>	MGI:99954
Ighmbp2	B6.Cg-Tg(Eno2-Ighmbp2)90Cx Ighmbp2<nmd-2J>/Cx	MGI:3784996	Tg(Eno2-Ighmbp2)90Cx	MGI:99954
Ighmbp2	B6.Cg-Tg(Eno2-Ighmpb2)17Cx Ighmbp2<nmd-2J>/Cx	MGI:1857648	Ighmbp2<nmd-2J>	MGI:99954
Ighmbp2	B6.Cg-Tg(Eno2-Ighmpb2)17Cx Ighmbp2<nmd-2J>/Cx	MGI:3765055	Tg(Eno2-Ighmbp2)17Cx	MGI:99954
Immt	B6SJL-Tg(Prnp-Immt/SOD1)1Gmnf/J	MGI:5575877	Tg(Prnp-Immt/SOD1)1Gmnf	MGI:1923864
Immt	B6SJL-Tg(Prnp-Immt/SOD1*G93A)7Gmnf/J	MGI:5575878	Tg(Prnp-Immt/SOD1*G93A)7Gmnf	MGI:1923864
Impdh2	STOCK Impdh2<tm2Bmi>/HrthJ	MGI:5634346	Impdh2<tm2Bmi>	MGI:109367
Jun	B6.129X1-Jun<tm1Pa>/J	MGI:1857209	Jun<tm1Pa>	MGI:96646
Khdrbs1	B6.129(C)-Khdrbs1<tm1Rchd>/J	MGI:3692384	Khdrbs1<tm1Rchd>	MGI:893579
Khdrbs2	B6.129S(Cg)-Khdrbs2<tm1.1Schei>/J	MGI:5568964	Khdrbs2<tm1.1Schei>	MGI:2159649
Kpnb1	STOCK Kpnb1<tm1.1Mfz>/J	MGI:5694121	Kpnb1<tm1.1Mfz>	MGI:107532
Kri1	C57BL/6NJ-Kri1<em1(IMPC)J>/Mmjax	MGI:5897838	Kri1<em1(IMPC)J>	MGI:2384899
Krt18	B6.Cg-Tg(Krt18-RFP)1Jsaw/J	MGI:5906317	Tg(Krt18-RFP)1Jsaw	MGI:96692
Krt18	STOCK Krt18<tm1Tmm>/J	MGI:2178045	Krt18<tm1Tmm>	MGI:96692
Lgals1	B6.Cg-Lgals1<tm1Rob>/J	MGI:2181809	Lgals1<tm1Rob>	MGI:96777
Lgals1	B6.Cg-Lgals3<tm1Poi> Lgals1<tm1Rob>/J	MGI:2181809	Lgals1<tm1Rob>	MGI:96777
Lgals3	B6.Cg-Lgals3<tm1Poi> Lgals1<tm1Rob>/J	MGI:2183057	Lgals3<tm1Poi>	MGI:96778
Lgals3	B6.Cg-Lgals3<tm1Poi>/J	MGI:2183057	Lgals3<tm1Poi>	MGI:96778
Lipe	B6.129P2-Lipe<tm1Rze>/J	MGI:2388334	Lipe<tm1Rze>	MGI:96790
Lrp1	B6;129S7-Lrp1<tm2Her>/J	MGI:2180880	Lrp1<tm2Her>	MGI:96828
Lrp1	C57BL/6J-Lrp1<b2b1554Clo>/J	MGI:5437079	Lrp1<b2b1554Clo>	MGI:96828
Lta4h	129-Lta4h<tm1Bhk>/J	MGI:2182082	Lta4h<tm1Bhk>	MGI:96836
Map3k20	C57BL/6NJ-Map3k20<em1(IMPC)J>/Mmjax	MGI:5906321	Map3k20<em1(IMPC)J>	MGI:2443258
Mark2	B6.129X1-Mark2<tm1Hpw>/J	MGI:2182819	Mark2<tm1Hpw>	MGI:99638
Mdh2	B6 x MOR/RkJ			MGI:97050
Mdh2	B6.MOR-Mdh2<b>/J			MGI:97050
Mki67	STOCK Mki67<tm1Cle>/J	MGI:5910798	Mki67<tm1Cle>	MGI:106035
Mki67	STOCK Mki67<tm2.1(cre/ERT2)Cle>/J	MGI:5816737	Mki67<tm2.1(cre/ERT2)Cle>	MGI:106035
Myo5a	A.B6 Tyr<+>-Myo5a<d-l31J>/J	MGI:3577027	Myo5a<d-l31J>	MGI:105976
Myo5a	AKXD1/TyJ	MGI:1856004	Myo5a<d>	MGI:105976
Myo5a	AKXD11/TyJ	MGI:1856004	Myo5a<d>	MGI:105976
Myo5a	AKXD13/TyJ	MGI:1856004	Myo5a<d>	MGI:105976
Myo5a	AKXD14/TyJ	MGI:1856004	Myo5a<d>	MGI:105976
Myo5a	AKXD15/TyJ	MGI:1856004	Myo5a<d>	MGI:105976
Myo5a	AKXD18/TyJ	MGI:1856004	Myo5a<d>	MGI:105976
Myo5a	AKXD2/TyJ	MGI:1856004	Myo5a<d>	MGI:105976
Myo5a	AKXD21/TyJ	MGI:1856004	Myo5a<d>	MGI:105976
Myo5a	AKXD22/TyJ	MGI:1856004	Myo5a<d>	MGI:105976
Myo5a	AKXD25/TyJ	MGI:1856004	Myo5a<d>	MGI:105976
Myo5a	AKXD27/TyJ	MGI:1856004	Myo5a<d>	MGI:105976
Myo5a	AKXD3/TyJ	MGI:1856004	Myo5a<d>	MGI:105976
Myo5a	B10.D2/nSnJ-Myo5a<d-n>/J	MGI:1856008	Myo5a<d-n>	MGI:105976
Myo5a	B6 x B6CBCa A<w-J>/A-Myo5a<flr> Gnb5<flr>/J	MGI:1858520	Myo5a<flr>	MGI:105976
Myo5a	B6.Cg-Bmp5<se-30DThWb>++/+Myo5a<d>Bmp5<se>/J	MGI:1856004	Myo5a<d>	MGI:105976
Myo5a	B6.Cg-Rora<sg> + +/+ Myo5a<d> Bmp5<se>/J	MGI:1856004	Myo5a<d>	MGI:105976
Myo5a	B6N;TKDU-Myo5a<d> Cacna2d2<du>/J	MGI:1856004	Myo5a<d>	MGI:105976
Myo5a	BALB/cJ-Myo5a<d-l34J>/GrsrJ	MGI:5607604	Myo5a<d-l34J>	MGI:105976
Myo5a	BDP/J	MGI:1856004	Myo5a<d>	MGI:105976
Myo5a	BXD1/TyJ	MGI:1856004	Myo5a<d>	MGI:105976
Myo5a	BXD16/TyJ	MGI:1856004	Myo5a<d>	MGI:105976
Myo5a	BXD18/TyJ	MGI:1856004	Myo5a<d>	MGI:105976
Myo5a	BXD19/TyJ	MGI:1856004	Myo5a<d>	MGI:105976
Myo5a	BXD21/TyJ	MGI:1856004	Myo5a<d>	MGI:105976
Myo5a	BXD22/TyJ	MGI:1856004	Myo5a<d>	MGI:105976
Myo5a	BXD25/TyJ	MGI:1856004	Myo5a<d>	MGI:105976
Myo5a	BXD29-Tlr4<lps-2J>/J	MGI:1856004	Myo5a<d>	MGI:105976
Myo5a	BXD29/Ty	MGI:1856004	Myo5a<d>	MGI:105976
Myo5a	BXD5/TyJ	MGI:1856004	Myo5a<d>	MGI:105976
Myo5a	BXD6/TyJ	MGI:1856004	Myo5a<d>	MGI:105976
Myo5a	BXD8/TyJ	MGI:1856004	Myo5a<d>	MGI:105976
Myo5a	BXD9/TyJ	MGI:1856004	Myo5a<d>	MGI:105976
Myo5a	CWD/LeJ	MGI:1856004	Myo5a<d>	MGI:105976
Myo5a	DBA/1J	MGI:1856004	Myo5a<d>	MGI:105976
Myo5a	DBA/2J	MGI:1856004	Myo5a<d>	MGI:105976
Myo5a	DBA/2J-Myo5a<d+17J>/Myo5a<d>/J	MGI:1856004	Myo5a<d>	MGI:105976
Myo5a	DBA/2J-Myo5a<d+17J>/Myo5a<d>/J	MGI:1891639	Myo5a<d+17J>	MGI:105976
Myo5a	DBA/2J-Myo5a<d+18J>/Myo5a<d>/J	MGI:1856004	Myo5a<d>	MGI:105976
Myo5a	DBA/2J-Myo5a<d+18J>/Myo5a<d>/J	MGI:1858058	Myo5a<d+18J>	MGI:105976
Myo5a	DBA/2J-Myo5a<d+2J>/Myo5a<d>/J	MGI:1856004	Myo5a<d>	MGI:105976
Myo5a	DBA/2J-Myo5a<d+2J>/Myo5a<d>/J	MGI:1891626	Myo5a<d+2J>	MGI:105976
Myo5a	DLS/LeJ	MGI:1856005	Myo5a<d-l>	MGI:105976
Myo5a	HRS/J	MGI:1856004	Myo5a<d>	MGI:105976
Myo5a	I/LnJ	MGI:1856004	Myo5a<d>	MGI:105976
Myo5a	MEV-Q/TyJ	MGI:1856004	Myo5a<d>	MGI:105976
Myo5a	MEV-V/TyJ	MGI:1856004	Myo5a<d>	MGI:105976
Myo5a	MEV/2Ty-Emv64/J	MGI:1856004	Myo5a<d>	MGI:105976
Myo5a	P/J	MGI:1856004	Myo5a<d>	MGI:105976
Myo5a	SEA/GnJ	MGI:1856004	Myo5a<d>	MGI:105976
Myo5a	STOCK Myo5a<d> Ds/J	MGI:1856004	Myo5a<d>	MGI:105976
Myo5a	STOCK a Myo5a<d> Mreg<dsu>/J	MGI:1856004	Myo5a<d>	MGI:105976
Myo5a	STOCK a/a Myo5a<d> fd/+ +/J	MGI:1856004	Myo5a<d>	MGI:105976
Naf1	C57BL/6J-Naf1<em1Arman>/J	MGI:5816378	Naf1<em1Arman>	MGI:2682306
Noct	B6.129S2-Noct<tm1Bjc>/J	MGI:2686733	Noct<tm1Bjc>	MGI:109382
Nr0b1	B6Ei.129-Nr0b1<tm1Lja>/EiJ	MGI:2159305	Nr0b1<tm1Lja>	MGI:1352460
Nr0b1	B6Ei.Cg-Nr0b1<tm1.1Lja> Tg(Sry)2Ei Chr Y<AKR>/EiJ	MGI:2159321	Nr0b1<tm1.1Lja>	MGI:1352460
Nr0b1	D2.129(B6)-Nr0b1<tm1.1Lja>/EiJ	MGI:2159321	Nr0b1<tm1.1Lja>	MGI:1352460
Pabpc1l	B6.Cg-Pabpc1l<tm1.1Esel>/J	MGI:5437740	Pabpc1l<tm1.1Esel>	MGI:1922908
Paip2b	B6.129-Paip2b<tm1.1Nso>/J	MGI:4837190	Paip2b<tm1.1Nso>	MGI:2386865
Park7	B6.Cg-Park7<tm1Shn> Gpx1<tm1Ysh> Park2<tm1Shn>/MgoldJ	MGI:3579140	Park7<tm1Shn>	MGI:2135637
Park7	B6.Cg-Park7<tm1Shn>/J	MGI:3579140	Park7<tm1Shn>	MGI:2135637
Pcsk9	B6;129S6-Pcsk9<tm1Jdh>/J	MGI:3577021	Pcsk9<tm1Jdh>	MGI:2140260
Pdcd4	B6.129S6-Pdcd4<tm1Yhcn>/J	MGI:3707444	Pdcd4<tm1Yhcn>	MGI:107490
Piwil1	STOCK Tg(Piwil1)1Ghan/J	MGI:4415288	Tg(Piwil1)1Ghan	MGI:1928897
Piwil1	STOCK Tg(Piwil1)2Ghan/J	MGI:4415289	Tg(Piwil1)2Ghan	MGI:1928897
Piwil2	STOCK Tg(Piwil2)1Ghan/J	MGI:4415282	Tg(Piwil2)1Ghan	MGI:1930036
Piwil2	STOCK Tg(Piwil2/EGFP)1Ghan/J	MGI:4415283	Tg(Piwil2/EGFP)1Ghan	MGI:1930036
Piwil4	STOCK Tg(Piwil4)1Ghan/J	MGI:4415284	Tg(Piwil4)1Ghan	MGI:3041167
Piwil4	STOCK Tg(Piwil4)2Ghan/J	MGI:4415285	Tg(Piwil4)2Ghan	MGI:3041167
Piwil4	STOCK Tg(Piwil4/EGFP)1Ghan/J	MGI:4415287	Tg(Piwil4/EGFP)1Ghan	MGI:3041167
Polr2a	B6;129S6-Polr2a<tm1(CAG-GCaMP5g,-tdTomato)Tvrd>/J	MGI:5560335	Polr2a<tm1(CAG-GCaMP5g,-tdTomato)Tvrd>	MGI:98086
Polr2a	FVB/N-Morc1<Tg(Tyr)1Az>/J	MGI:1857787	Morc1<Tg(Tyr)1Az>	MGI:98086
Polr2a	STOCK Polr2a<tm1(cre/ERT2)Bbd> E4f1<tm1.1Llca>/J	MGI:3772332	Polr2a<tm1(cre/ERT2)Bbd>	MGI:98086
Polr2a	STOCK Polr2a<tm1(cre/ERT2)Bbd>/J	MGI:3772332	Polr2a<tm1(cre/ERT2)Bbd>	MGI:98086
Pop4	B6(C3Fe)-Pop4<em1Mvw>/MvwJ	MGI:5700023	Pop4<em1Mvw>	MGI:1913411
Pou5f1	B6(SJL)-Pou5f1<tm1.1(cre/Esr1*)Yseg>/J	MGI:5049897	Pou5f1<tm1.1(cre/Esr1*)Yseg>	MGI:101893
Pou5f1	B6.129S6-Pou5f1<tm1Grc>/J	MGI:5504452	Pou5f1<tm1Grc>	MGI:101893
Pou5f1	B6.Cg-Gt(ROSA)26Sor<tm1(rtTA*M2)Jae> Tg(tetO-Pou5f1,-Sox2,-Klf4,-Myc)1Srn/J	MGI:5512672	Tg(tetO-Pou5f1,-Sox2,-Klf4,-Myc)1Srn	MGI:101893
Pou5f1	B6;129-Gt(ROSA)26Sor<tm1(rtTA*M2)Jae> Col1a1<tm2(tetO-Pou5f1)Jae>/J	MGI:3702325	Col1a1<tm2(tetO-Pou5f1)Jae>	MGI:101893
Pou5f1	B6;129P2-Pou5f1<tm1Scho>/J	MGI:3578312	Pou5f1<tm1Scho>	MGI:101893
Pou5f1	B6;129S4-Col1a1<tm1(tetO-Pou5f1,-Klf4,-Sox2,-Myc)Hoch>/J	MGI:4442339	Col1a1<tm1(tetO-Pou5f1,-Klf4,-Sox2,-Myc)Hoch>	MGI:101893
Pou5f1	B6;129S4-Pou5f1<tm1Jae>/J	MGI:3771368	Pou5f1<tm1Jae>	MGI:101893
Pou5f1	B6;129S4-Pou5f1<tm2Jae>/J	MGI:3772191	Pou5f1<tm2Jae>	MGI:101893
Pou5f1	B6;CBA-Tg(Pou5f1-EGFP)2Mnn/J	MGI:3057158	Tg(Pou5f1-EGFP)2Mnn	MGI:101893
Pou5f1	C57BL/6-Tg(UBC-Pou5f1,-EGFP)18Dann/J	MGI:5790657	Tg(UBC-Pou5f1,-EGFP)18Dann	MGI:101893
Pou5f1	STOCK Gt(ROSA)26Sor<tm1(rtTA*M2)Jae> Col1a1<tm3(tetO-Pou5f1,-Sox2,-Klf4,-Myc)Jae>/J	MGI:4430598	Col1a1<tm3(tetO-Pou5f1,-Sox2,-Klf4,-Myc)Jae>	MGI:101893
Pou5f1	STOCK Gt(ROSA)26Sor<tm1(rtTA*M2)Jae> Col1a1<tm4(tetO-Pou5f1,-Sox2,-Klf4,-Myc)Jae>/J	MGI:4430599	Col1a1<tm4(tetO-Pou5f1,-Sox2,-Klf4,-Myc)Jae>	MGI:101893
Pou5f1	STOCK Gt(ROSA)26Sor<tm1(rtTA*M2)Jae> Col1a1<tm5(tetO-Pou5f1,-Klf4,-Myc)Jae>/J	MGI:4430600	Col1a1<tm5(tetO-Pou5f1,-Klf4,-Myc)Jae>	MGI:101893
Ppargc1b	B6.129X1-Ppargc1b<tm1.1Dpk>/J	MGI:3802519	Ppargc1b<tm1.1Dpk>	MGI:2444934
Ppargc1b	B6;129X1-Ppargc1b<tm1Dpk>/J	MGI:3802518	Ppargc1b<tm1Dpk>	MGI:2444934
Ppargc1b	FVB-Tg(Ckm-Ppargc1b)T37Brsp/J	MGI:4354127	Tg(Ckm-Ppargc1b)T37Brsp	MGI:2444934
Ppargc1b	FVB-Tg(tetO-Ppargc1b)7Dpk/J	MGI:4429484	Tg(tetO-Ppargc1b)7Dpk	MGI:2444934
Ppia	129.Cg-Ppia<tm1Lubn>/J	MGI:3505553	Ppia<tm1Lubn>	MGI:97749
Prkdc	B10ScSn.Cg-Prkdc<scid> Dmd<mdx>/J	MGI:1857113	Prkdc<scid>	MGI:104779
Prkdc	B6.CB17-Prkdc<scid>/SzJ	MGI:1857113	Prkdc<scid>	MGI:104779
Prkdc	B6.Cg-Dysf<prmd> Prkdc<scid>/J	MGI:1857113	Prkdc<scid>	MGI:104779
Prkdc	B6.Cg-Fcgrt<tm1Dcr> Prkdc<scid> Tg(CAG-FCGRT)276Dcr/DcrJ	MGI:1857113	Prkdc<scid>	MGI:104779
Prkdc	B6.Cg-Fcgrt<tm1Dcr> Prkdc<scid> Tg(FCGRT)32Dcr/DcrJ	MGI:1857113	Prkdc<scid>	MGI:104779
Prkdc	B6.Cg-Fcgrt<tm1Dcr> Prkdc<scid>/DcrJ	MGI:1857113	Prkdc<scid>	MGI:104779
Prkdc	B6;C-Ghrhr<lit> Prkdc<scid>/BmJ	MGI:1857113	Prkdc<scid>	MGI:104779
Prkdc	C3.Cg-Prkdc<scid> Tg(Mt1-HGF)1Gvw/GvwJ	MGI:1857113	Prkdc<scid>	MGI:104779
Prkdc	C3SnSmn.CB17-Prkdc<scid>/J	MGI:1857113	Prkdc<scid>	MGI:104779
Prkdc	CBySmn.CB17-Prkdc<scid>/J	MGI:1857113	Prkdc<scid>	MGI:104779
Prkdc	NOD.129(B6)-Prkdc<scid> Idua<tm1Clk>/J	MGI:1857113	Prkdc<scid>	MGI:104779
Prkdc	NOD.CB17-Prkdc<scid>/J	MGI:1857113	Prkdc<scid>	MGI:104779
Prkdc	NOD.Cg Prkdc<scid>-B2m<b>/Dvs	MGI:1857113	Prkdc<scid>	MGI:104779
Prkdc	NOD.Cg Prkdc<scid>-Tg(CSF2)2Ygy Tg(IL3)1Ygy Tg(KITLG)3Ygy/YgyJ	MGI:1857113	Prkdc<scid>	MGI:104779
Prkdc	NOD.Cg-B2m<tm1Unc> Prkdc<scid> Il2rg<tm1Wjl>/SzJ	MGI:1857113	Prkdc<scid>	MGI:104779
Prkdc	NOD.Cg-Cd38<tm1Lnd> Prkdc<scid>/LtJ	MGI:1857113	Prkdc<scid>	MGI:104779
Prkdc	NOD.Cg-Foxn1<em1Dvs> Prkdc<scid> Il2rg<tm1Wjl>/J	MGI:1857113	Prkdc<scid>	MGI:104779
Prkdc	NOD.Cg-Hc<1> Prkdc<scid> Il2rg<tm1Wjl>/SzJ	MGI:1857113	Prkdc<scid>	MGI:104779
Prkdc	NOD.Cg-Hgf<tm1.1(HGF)Aveo> Prkdc<scid> Il2rg<tm1Wjl>/J	MGI:1857113	Prkdc<scid>	MGI:104779
Prkdc	NOD.Cg-Kit<W-41J> Tyr<+> Prkdc<scid> Il2rg<tm1Wjl>/ThomJ	MGI:1857113	Prkdc<scid>	MGI:104779
Prkdc	NOD.Cg-Prkdc<scid> Alox15<tm1Fun>/NadlJ	MGI:1857113	Prkdc<scid>	MGI:104779
Prkdc	NOD.Cg-Prkdc<scid> B2m<tm1Unc>/J	MGI:1857113	Prkdc<scid>	MGI:104779
Prkdc	NOD.Cg-Prkdc<scid> Cd274<tm1Shr> Il2rg<tm1Wjl>/J	MGI:1857113	Prkdc<scid>	MGI:104779
Prkdc	NOD.Cg-Prkdc<scid> Cybb<em1Hmal> Il2rg<tm1Wjl>/HmalJ	MGI:1857113	Prkdc<scid>	MGI:104779
Prkdc	NOD.Cg-Prkdc<scid> Emv30<b> Tg(HLA-A/H2-D/B2M)1Dvs/DvsJ	MGI:1857113	Prkdc<scid>	MGI:104779
Prkdc	NOD.Cg-Prkdc<scid> Emv30<b>/Dvs	MGI:1857113	Prkdc<scid>	MGI:104779
Prkdc	NOD.Cg-Prkdc<scid> Gusb<mps>/SndsJ	MGI:1857113	Prkdc<scid>	MGI:104779
Prkdc	NOD.Cg-Prkdc<scid> H2-Ab1<tm1Doi> Il2rg<tm1Wjl> Tg(HLA-DQA1,HLA-DQB1)1Dv Tg(INS*)172Dvs/DvsJ	MGI:1857113	Prkdc<scid>	MGI:104779
Prkdc	NOD.Cg-Prkdc<scid> H2-Ab1<tm1Doi> Tg(HLA-DQA1,HLA-DQB1)1Dv/SzJ	MGI:1857113	Prkdc<scid>	MGI:104779
Prkdc	NOD.Cg-Prkdc<scid> H2-Ab1<tm1Doi>/SzJ	MGI:1857113	Prkdc<scid>	MGI:104779
Prkdc	NOD.Cg-Prkdc<scid> H2-Ab1<tm1Gru> Il2rg<tm1Wjl> Tg(HLA-DQA1,HLA-DQB1)1Dv/SzJ	MGI:1857113	Prkdc<scid>	MGI:104779
Prkdc	NOD.Cg-Prkdc<scid> H2-Ab1<tm1Gru> Il2rg<tm1Wjl>/SzJ	MGI:1857113	Prkdc<scid>	MGI:104779
Prkdc	NOD.Cg-Prkdc<scid> H2-K1<tm1Bpe> H2-D1<tm1Bpe> Il2rg<tm1Wjl>/SzJ	MGI:1857113	Prkdc<scid>	MGI:104779
Prkdc	NOD.Cg-Prkdc<scid> Hprt<em1Mvw> Il2rg<tm1Wjl>/MvwJ	MGI:1857113	Prkdc<scid>	MGI:104779
Prkdc	NOD.Cg-Prkdc<scid> Il2rg<tm1Wjl> H2-Ab1<tm1Gru> Tg(HLA-DRB1)31Dmz/SzJ	MGI:1857113	Prkdc<scid>	MGI:104779
Prkdc	NOD.Cg-Prkdc<scid> Il2rg<tm1Wjl> Hprt<b-m3>/EshJ	MGI:1857113	Prkdc<scid>	MGI:104779
Prkdc	NOD.Cg-Prkdc<scid> Il2rg<tm1Wjl> Tg(CAG-EGFP)1Osb/SzJ	MGI:1857113	Prkdc<scid>	MGI:104779
Prkdc	NOD.Cg-Prkdc<scid> Il2rg<tm1Wjl> Tg(CMV-IL3,CSF2,KITLG)1Eav/MloySzJ	MGI:1857113	Prkdc<scid>	MGI:104779
Prkdc	NOD.Cg-Prkdc<scid> Il2rg<tm1Wjl> Tg(CSF2)2Ygy Tg(IL3)1Ygy Tg(KITLG)3Ygy/YgyJGckRolyJ	MGI:1857113	Prkdc<scid>	MGI:104779
Prkdc	NOD.Cg-Prkdc<scid> Il2rg<tm1Wjl> Tg(HLA-A/H2-D/B2M)1Dvs/SzJ	MGI:1857113	Prkdc<scid>	MGI:104779
Prkdc	NOD.Cg-Prkdc<scid> Il2rg<tm1Wjl> Tg(HLA-A2.1)1Enge/SzJ	MGI:1857113	Prkdc<scid>	MGI:104779
Prkdc	NOD.Cg-Prkdc<scid> Il2rg<tm1Wjl> Tg(Ins2-HBEGF)6832Ugfm/SzJ	MGI:1857113	Prkdc<scid>	MGI:104779
Prkdc	NOD.Cg-Prkdc<scid> Il2rg<tm1Wjl> Tg(PGK1-KITLG*220)441Daw/SzJ	MGI:1857113	Prkdc<scid>	MGI:104779
Prkdc	NOD.Cg-Prkdc<scid> Il2rg<tm1Wjl> Tg(SERPINA1*E342K)#Slcw/SzJ	MGI:1857113	Prkdc<scid>	MGI:104779
Prkdc	NOD.Cg-Prkdc<scid> Il2rg<tm1Wjl>/SzJ	MGI:1857113	Prkdc<scid>	MGI:104779
Prkdc	NOD.Cg-Prkdc<scid> Tg(CAG-DsRed*MST)1Nagy/KupwJ	MGI:1857113	Prkdc<scid>	MGI:104779
Prkdc	NOD.Cg-Prkdc<scid> Tg(CAG-EGFP)1Osb/KupwJ	MGI:1857113	Prkdc<scid>	MGI:104779
Prkdc	NOD.Cg-Prkdc<scid> Tg(HLA-A2.1)1Enge/Dvs	MGI:1857113	Prkdc<scid>	MGI:104779
Prkdc	NOD.Cg-Prkdc<scid> Tg(HLA-A2.1)1Enge/DvsJ	MGI:1857113	Prkdc<scid>	MGI:104779
Prkdc	NOD.Cg-Prkdc<scid> Tg(Ins2-CD80)3B7Flv/DvsJ	MGI:1857113	Prkdc<scid>	MGI:104779
Prkdc	NOD.Cg-Prkdc<scid> Tg(Ins2-CD86)12B70Flv/FswJ	MGI:1857113	Prkdc<scid>	MGI:104779
Prkdc	NOD.Cg-Prkdc<scid> Tg(Ins2-E3)1Dvs/DvsJ	MGI:1857113	Prkdc<scid>	MGI:104779
Prkdc	NOD.Cg-Prkdc<scid> Tg(Ins2-GAD2)1Lt/LtJ	MGI:1857113	Prkdc<scid>	MGI:104779
Prkdc	NOD.Cg-Prkdc<scid> Tg(Ins2-GAD2)2Lt/LtJ	MGI:1857113	Prkdc<scid>	MGI:104779
Prkdc	NOD.Cg-Prkdc<scid> Tg(TcrLCMV)327Sdz/DvsJ	MGI:1857113	Prkdc<scid>	MGI:104779
Prkdc	NOD.Cg-Tg(CD68-EGFP)1Drg Prkdc<scid> Il2rg<tm1Wjl>/J	MGI:1857113	Prkdc<scid>	MGI:104779
Prkdc	NOD.Cg-Tg(HLA-DRA*0101,HLA-DRB1*0101)1Dmz Prkdc<scid> H2-Ab1<tm1Gru> Il2rg<tm1Wjl>/SzJ	MGI:1857113	Prkdc<scid>	MGI:104779
Prkdc	NOD.Cg-Tg(HLA-DRA*0101,HLA-DRB1*0101)1Dmz Prkdc<scid> Il2rg<tm1Wjl>/GckRolyJ	MGI:1857113	Prkdc<scid>	MGI:104779
Prkdc	NOD.Cg-Tg(HLA-DRA*0101,HLA-DRB1*0101)1Dmz Prkdc<scid>/GckJ	MGI:1857113	Prkdc<scid>	MGI:104779
Prkdc	NOD.Cg-Tg(Ins2-TAg)1Lt Prkdc<scid>/DvsJ	MGI:1857113	Prkdc<scid>	MGI:104779
Prkdc	NOR.CB17(NOD)-Prkdc<scid>/JsdJ	MGI:1857113	Prkdc<scid>	MGI:104779
Prkdc	STOCK Hgf<tm1.1(HGF)Aveo> Prkdc<scid>/J	MGI:1857113	Prkdc<scid>	MGI:104779
Prkdc	STOCK Prkdc<scid> Gnrh1<hpg>/BmJ	MGI:1857113	Prkdc<scid>	MGI:104779
Prkra	B6(CAST)-Prkra<lear>/GrsrJ	MGI:4442387	Prkra<lear>	MGI:1344375
Prkra	B6.Cg-Prkra<lear-3J>/GrsrJ	MGI:5461152	Prkra<lear-3J>	MGI:1344375
Prkra	B6;129S4-Prkra<tm1Wsmay>/J	MGI:3809637	Prkra<tm1Wsmay>	MGI:1344375
Prkra	BTBR-Prkra<lear-5J> Itpr3<tf>/GrsrJ	MGI:5692073	Prkra<lear-5J>	MGI:1344375
Psip1	B6.129S6-Psip1<tm1Eng>/J	MGI:5294949	Psip1<tm1Eng>	MGI:2142116
Pus1	B6.129S7(C)-Pus1<tm1.1Mdf>/J	MGI:5811315	Pus1<tm1.1Mdf>	MGI:1929237
Rbm22	B6N(Cg)-Rbm22<tm1.1(KOMP)Vlcg>/2J	MGI:5750474	Rbm22<tm1.1(KOMP)Vlcg>	MGI:1914060
Rbm25	C57BL/6NJ-Rbm25<em1(IMPC)J>/J	MGI:5784893	Rbm25<em1(IMPC)J>	MGI:1914289
Rbm6	C57BL/6NJ-Rbm6<em1(IMPC)J>/Mmjax	MGI:6104257	Rbm6<em1(IMPC)J>	MGI:1338037
Rims1	B6;129-Rims1<tm2Sud>/J	MGI:3693318	Rims1<tm2Sud>	MGI:2152971
Rims1	B6;129P2-Rims1<tm1Sud>/J	MGI:2178099	Rims1<tm1Sud>	MGI:2152971
Rims1	STOCK Rims1<tm3Sud>/J	MGI:3822548	Rims1<tm3Sud>	MGI:2152971
Rpgr	C57BL/6J-Rpgr<Rd9>/Boc	MGI:3511481	Rpgr<Rd9>	MGI:1344037
Rpl13a	B6(SJL)-Rpl13a<tm1.1Mazu>/J	MGI:5502322	Rpl13a<tm1.1Mazu>	MGI:1351455
Rpl13a	B6.129S5(Cg)-Rpl13a<tm1.1Jesc>/J	MGI:5816858	Rpl13a<tm1.1Jesc>	MGI:1351455
Rpl22	B6J.129(Cg)-Rpl22<tm1.1Psam>/SjJ	MGI:4355967	Rpl22<tm1.1Psam>	MGI:99262
Rpl22	B6N.129-Rpl22<tm1.1Psam>/J	MGI:4355967	Rpl22<tm1.1Psam>	MGI:99262
Rpl24	C57BLKS-Rpl24<Bst>/J	MGI:1856685	Rpl24<Bst>	MGI:1915443
Rpl31	B6.Cg-Rpl31<Dts-2J>/GrsrJ	MGI:5755291	Rpl31<Dts-2J>	MGI:2149632
Rpl31	CBA/J-Rpl31<Dts>/GrsrJ	MGI:4948266	Rpl31<Dts>	MGI:2149632
Rpsa	B6.129S6-Rpsa<tm1Ells>/J	MGI:3803603	Rpsa<tm1Ells>	MGI:105381
S100a4	B6.129S6-S100a4<tm1Egn>/YunkJ	MGI:2665826	S100a4<tm1Egn>	MGI:1330282
S100a4	B6.Cg-Tg(S100a4-EGFP)M1Egn/YunkJ	MGI:4819359	Tg(S100a4-EGFP)M1Egn	MGI:1330282
S100a4	B6.Cg-Tg(S100a4-TK)M31Egn/YunkJ	MGI:4454421	Tg(S100a4-TK)M31Egn	MGI:1330282
S100a4	BALB/c-Tg(S100a4-cre)1Egn/YunkJ	MGI:3712292	Tg(S100a4-cre)1Egn	MGI:1330282
Samd4	A/J-Samd4<sunk>/GrsrJ	MGI:3624556	Samd4<sunk>	MGI:1921730
Sap18	C57BL/6NJ-Sap18<em1(IMPC)J>/Mmjax	MGI:5911231	Sap18<em1(IMPC)J>	MGI:1277978
Scg3	C57BL/6NJ-Scg3<em1(IMPC)J>/Mmjax	MGI:5907855	Scg3<em1(IMPC)J>	MGI:103032
Slbp	B6N(Cg)-Slbp<tm1.1(KOMP)Vlcg>/J	MGI:5766212	Slbp<tm1.1(KOMP)Vlcg>	MGI:108402
Slc25a5	STOCK Slc25a5<tm1.1Nte>/J	MGI:5790470	Slc25a5<tm1.1Nte>	MGI:1353496
Slc3a2	B6.129S6-Slc3a2<tm1.1Merl>/J	MGI:5433604	Slc3a2<tm1.1Merl>	MGI:96955
Smad2	STOCK Smad2<tm1.1Epb>/J	MGI:3703160	Smad2<tm1.1Epb>	MGI:108051
Snrpn	B6.129-Snrpn<tm2Cbr>/J	MGI:2155245	Snrpn<tm2Cbr>	MGI:98347
Snrpn	B6.129S1-Snrpn<tm2.1Kaj>/J	MGI:5140864	Snrpn<tm2.1Kaj>	MGI:98347
Sorbs2	B6.129(SJL)-Sorbs2<tm1.1Gfng>/J	MGI:5775605	Sorbs2<tm1.1Gfng>	MGI:1924574
Sorbs2	B6.129-Sorbs2<tm2Gfng>/J	MGI:5775608	Sorbs2<tm2Gfng>	MGI:1924574
Spi1	B6.Cg-Spi1<tm2Dgt>/J	MGI:3688438	Spi1<tm2Dgt>	MGI:98282
Spi1	B6;129-Spi1<tm1.2Dgt>/J	MGI:3619527	Spi1<tm1.2Dgt>	MGI:98282
Spi1	B6;FVB-Tg(Sfpi1,-EGFP)7Dgt/J	MGI:3696801	Tg(Sfpi1,-EGFP)7Dgt	MGI:98282
Spi1	STOCK Spi1<tm1.3Dgt>/J	MGI:3619530	Spi1<tm1.3Dgt>	MGI:98282
Sptbn1	B6;129S-Sptbn1<tm1.1Mnr>/J	MGI:5431637	Sptbn1<tm1.1Mnr>	MGI:98388
Srbd1	C57BL/6NJ-Srbd1<em1(IMPC)J>/Mmjax	MGI:6101175	Srbd1<em1(IMPC)J>	MGI:1925836
Srsf9	C57BL/6NJ-Srsf9<em1(IMPC)J>/Mmjax	MGI:5925314	Srsf9<em1(IMPC)J>	MGI:104896
Strap	B6.129S4-Strap<Gt(ROSA)71Sor>/J	MGI:3526891	Strap<Gt(ROSA)71Sor>	MGI:1329037
Stxbp1	B6;129S-Stxbp1<tm1Sud>/J	MGI:2183278	Stxbp1<tm1Sud>	MGI:107363
Stxbp1	B6N(Cg)-Stxbp1<tm1b(EUCOMM)Hmgu>/J	MGI:5645993	Stxbp1<tm1b(EUCOMM)Hmgu>	MGI:107363
Tdrd7	B6;129-Tdrd7<nmf166>/J	MGI:4943539	Tdrd7<nmf166>	MGI:2140279
Tert	B6.129S-Tert<tm1Yjc>/J	MGI:3052737	Tert<tm1Yjc>	MGI:1202709
Tert	B6N.Cg-Tert<tm1.1Phan>/J	MGI:5829569	Tert<tm1.1Phan>	MGI:1202709
Tfb1m	B6.Cg-Tg(CAG-Tfb1m)AGsha/J	MGI:5313807	Tg(CAG-Tfb1m)AGsha	MGI:2146851
Tfrc	129S(Cg)-Tfrc<tm3.1Nca>/J	MGI:5689121	Tfrc<tm3.1Nca>	MGI:98822
Tfrc	B6.129S(Cg)-Tfrc<tm3.1Nca>/J	MGI:5689121	Tfrc<tm3.1Nca>	MGI:98822
Tfrc	B6.129S4-Tfrc<tm1Nca>/J	MGI:1859944	Tfrc<tm1Nca>	MGI:98822
Thra	B6.129P2(C)-Thra<tm1Ven>/J	MGI:1860441	Thra<tm1Ven>	MGI:98742
Tia1	B6.129S2(C)-Tia1<tm1Andp>/J	MGI:3037091	Tia1<tm1Andp>	MGI:107914
Tlr3	B6;129S1-Tlr3<tm1Flv>/J	MGI:2653138	Tlr3<tm1Flv>	MGI:2156367
Tlr3	B6N.129S1-Tlr3<tm1Flv>/J	MGI:2653138	Tlr3<tm1Flv>	MGI:2156367
Tlr3	C.129S1(B6)-Tlr3<tm1Flv>/J	MGI:2653138	Tlr3<tm1Flv>	MGI:2156367
Tlr3	NOD.129S1(B6)-Tlr3<tm1Flv>/LwnJ	MGI:2653138	Tlr3<tm1Flv>	MGI:2156367
Tpr	129S6.CBA(B6)-Del(1)1Brk Gpi1<b>/Gpi1<c>/BrkMdfJ			MGI:1922066
Trdmt1	B6;129-Trdmt1<tm1Bes>/J	MGI:3695409	Trdmt1<tm1Bes>	MGI:1274787
Trim21	C57BL/6-Trim21<tm1Hm>/J	MGI:3849316	Trim21<tm1Hm>	MGI:106657
Txn1	B6(Cg)-Txn1<tm1.1Ees>/J	MGI:5902508	Txn1<tm1.1Ees>	MGI:98874
Ubap2	C57BL/6NJ-Ubap2<em1(IMPC)J>/Mmjax	MGI:5910359	Ubap2<em1(IMPC)J>	MGI:1916176
Ube2o	C57BL/6J-Ube2o<hem9>/MdfJ	MGI:5902131	Ube2o<hem9>	MGI:2444266
Ubtf	STOCK Ubtf<tm1.1Tmss>/J	MGI:5708602	Ubtf<tm1.1Tmss>	MGI:98512
Utp4	C57BL/6NJ-Utp4<em1(IMPC)J>/Mmjax	MGI:5907896	Utp4<em1(IMPC)J>	MGI:1096573
Vcp	B6;129S-Vcp<tm1Itl>/J	MGI:4849540	Vcp<tm1Itl>	MGI:99919
Vim	129S-Vim<tm1Cba>/MesDmarkJ	MGI:1931877	Vim<tm1Cba>	MGI:98932
Wt1	B6.129S4-Wt1<tm1Jae>/J	MGI:1857268	Wt1<tm1Jae>	MGI:98968
Wt1	B6;129S4-Wt1<tm1Jae>/J	MGI:1857268	Wt1<tm1Jae>	MGI:98968
Wt1	D2.129S4(Cg)-Wt1<tm1Jae>/EiJ	MGI:1857268	Wt1<tm1Jae>	MGI:98968
Wt1	STOCK Wt1<tm1(EGFP/cre)Wtp>/J	MGI:3801681	Wt1<tm1(EGFP/cre)Wtp>	MGI:98968
Wt1	STOCK Wt1<tm2(cre/ERT2)Wtp>/J	MGI:3801682	Wt1<tm2(cre/ERT2)Wtp>	MGI:98968
Wt1	STOCK Wt1<tm2Vih>/J	MGI:3665320	Wt1<tm2Vih>	MGI:98968
Xrcc5	B6.129-Xrcc5<tm1Nus>/J	MGI:2152542	Xrcc5<tm1Nus>	MGI:104517
Ywhae	129S-Ywhae<tm1Awb>/J	MGI:2667341	Ywhae<tm1Awb>	MGI:894689
Ywhae	STOCK Ywhae<tm2.1Awb>/KtykJ	MGI:5762859	Ywhae<tm2.1Awb>	MGI:894689
Zfp106	B10.LP-H3<b> H13<b>/(36NS)Sn			MGI:1270153
Zfp106	B10.LP-H3<b>/Sn			MGI:1270153
Zfp106	NOD.NOR-(Zfp106-Il1a)/LtJ			MGI:1270153
Zfp385b	C57BL/6NJ-Zfp385b<em1(IMPC)J>/Mmjax	MGI:5907974	Zfp385b<em1(IMPC)J>	MGI:2444734
n-TRtct5	C57BL/6J	MGI:5575489	n-TRtct5<m1J>	MGI:4413733
n-TRtct5	C57BL/6J-Gtpbp2<nmf205>/J	MGI:5575489	n-TRtct5<m1J>	MGI:4413733
n-TRtct5	C57BL/6JEiJ	MGI:5575489	n-TRtct5<m1J>	MGI:4413733
